# Supplementary material for: Fatty Acid Profile and Unigene-Derived Simple Sequence Repeat Markers in Tung Tree (Vernicia fordii)
Source: PLoS One. 2014 Aug 28;9(8):e105298. doi: 10.1371/journal.pone.0105298 (PMC4148264; doi:10.1371/journal.pone.0105298)
Supplement: Table S1 — PCR primers used to confirm 17 polymorphic SSR-associated genes in tung tree ( V. fordii ). (Microsoft Excel). (XLSX) [file pone.0105298.s002.xlsx]

## Sheet: Sheet1
Table S1. PCR primers used to confirm 17 polymorphic SSR-associated genes in tung tree (V. fordii) a.
No.	Locus	Primer sequences (5′–3′)	Repeat motif b	Size range (bp)	Ta (°C)	GenBank accession no.
1	vfSSR06	F:TGCCATTGCTAAGGAAGAAGA	(CA)11	220–228	60	JQ323360
		R:CACGTGGAGCATCTTCAAAA
2	vfSSR09	F:GATCGAGTGCTTCATGTGCT	(TG)16	134–146	60	JQ323363
		R:TGACTAGGAAATCTCACTTTAG
3	vfSSR15	F:TGGGTATACAAGAGGCTAGGTT	(CT)21	130–280	60	JQ323369
		R:CTTGACCTCTTGCTCTGTGCT
4	vfSSR16	F:GAAGATCACCCTTCCGACAA	(AT)5(GT)11	200–240	60	JQ323370
		R:CTTCTATCAAGGTTTTCATGCT
5	vfSSR17	F:AGAAGGGCGTTCAGCATATC	(GA)35	345–430	60	JQ323371
		R:CCCAGATCCTTCTTCTTCTCC
6	vfSSR20	F:CCATCATCTTTTCTCATTTCAC	(CA)8(TTC)4	148–170	60	JQ323375
		R:CCATATTGGCCAAACATCAA
7	vfSSR21	F:TGGCCCCAAAAGAAACATAG	(CA)8,(AG)23	120–124	60	JQ323377
		R:TCAACAAATATCTCTTCACGCTTC
8	vfSSR22	F:TTCCTAGAAAAGGGGCGTCT	(CA)12(GA)14	220–240	60	JQ323378
		R:GCATCATTTGGAGGTCTGGT
9	vfSSR25	F:GCCTACAGTCTACAGTTCCAAAAA	(AG)21	106–180	60	JQ323381
		R:CAAAAATTGAGACAACACATGACA
10	vfSSR26	F:AATGAAAGAGCACTGCATGG	(TC)10,(AC)7	220–240	60	JQ323382
		R:TCCAAACACCAAAGCCCTAC
11	vfSSR28	F:GAATTCCCTAAGAGGCAATAAGC	(TC)13(AC)16	152–162	60	JQ323384
		R:TGAATTTGAAGATAAAGAGAGC
12	vfSSR40	F:CGGAGTTAGTGGCATGT	(TC)9,(TG)13	126–136	60	JQ323397
		R:CCTTCAAAAACAAAACAGAAGC
13	vfSSR49	F:ATTACATGAATGTTCGGGATCT	(GA)63	172–176	60	JQ323407
		R:AAGCTGTAGGCGTCGGATA
14	vfSSR50	F:TGAACCAGAGAAACAAACG	(AG)34,(AAG)12	140–190	60	JQ323409
		R:AACCAGAACTCTTCTTCTTTTT
15	vfSSR56	F:CAAACTGTAATACCCTAAGGA	(TG)17,(TA)7	160–195	60	JQ323417
		R:CAGTGGCAGCATCTCTTTT
16	vfSSR61	F:GGTGAATACTTCGTTGGTCTT	(AC)14	230–256	60	JQ323422
		R:CTCAACACTATGCACATAACCA
17	vfSSR67	F:GTGAAGAGGGGTGAGTCAA	(AT)4(GT)9	148–156	60	JQ323428
		R:TTTGGTTCTGTCTATGTGG
a The names of loci and PCR primers synthesized were according to Pan et al. (2013) Development of microsatellite markers in the oil-producing species Vernicia fordii (Euphorbiaceae), a potential biodiesel feedstock. Applications in Plant Sciences 1: 1-4.
b Commas represent significant gap between the two motifs in the complex SSRs.
