# Supplementary material for: Fatty Acid Profile and Unigene-Derived Simple Sequence Repeat Markers in Tung Tree (Vernicia fordii)
Source: PLoS One. 2014 Aug 28;9(8):e105298. doi: 10.1371/journal.pone.0105298 (PMC4148264; doi:10.1371/journal.pone.0105298)
Supplement: Table S2 — The complete list of 6,366 SSRs from 5,404 unigenes with di-, tri-, tetra-, penta- or hexa-nucleotide repeats in tung tree ( V. fordii ). (Microsoft Excel). (XLSX) [file pone.0105298.s003.xlsx]

## Sheet: Sheet1
Table S2. The complete list of 6,366 SSRs from 5,404 unigenes with di-, tri-, tetra-, penta- or hexa-nucleotide repeats in tung tree (V. fordii).
Unigene ID	SSR nr.	SSR type	SSR	size	start	end		RESULTS OF MICROSATELLITE SEARCH
VfUg15	1	p3	(TGA)6	18	176	193		Total number of sequences examined	5404
VfUg47	1	p3	(TTA)5	15	127	141		Total size of examined sequences (bp)	8941029
VfUg166	1	p2	(CA)6	12	222	233		Total number of identified SSRs	6366
VfUg322	1	p2	(TG)10	20	197	216		Number of SSR containing sequences	5404
VfUg437	1	p2	(CT)8	16	144	159		Number of sequences containing more than 1 SSR	813
VfUg487	1	p2	(AG)6	12	396	407		Number of SSRs present in compound formation	86
VfUg510	1	p3	(TCT)5	15	34	48
VfUg534	1	p2	(AG)7	14	193	206
VfUg560	1	p2	(CT)9	18	248	265
VfUg575	1	p3	(TCC)5	15	353	367
VfUg644	1	p3	(TCT)5	15	137	151
VfUg765	1	p3	(AAT)6	18	59	76
VfUg863	1	p2	(CA)6	12	89	100
VfUg864	1	p2	(AC)9	18	197	214
VfUg933	1	p2	(AT)6	12	419	430
VfUg982	1	p3	(TAA)5	15	127	141
VfUg996	1	p3	(ATT)5	15	192	206
VfUg1005	1	p6	(CAAGTG)4	24	179	202
VfUg1090	1	p3	(GAG)6	18	76	93
VfUg1095	1	p2	(AG)8	16	124	139
VfUg1259	1	p3	(AAG)5	15	162	176
VfUg1401	1	p2	(TC)6	12	41	52
VfUg1436	1	p3	(GAA)5	15	48	62
VfUg1456	1	p2	(CA)6	12	130	141
VfUg1458	1	p2	(TC)7	14	185	198
VfUg1471	1	p2	(AT)7	14	173	186
VfUg1476	1	p3	(TTA)5	15	273	287
VfUg1510	1	p2	(TC)6	12	217	228
VfUg1510	2	p4	(GAAA)5	20	349	368
VfUg1514	1	p2	(TA)7	14	132	145
VfUg1547	1	p2	(TC)7	14	190	203
VfUg1672	1	p2	(CA)7	14	254	267
VfUg1699	1	p3	(CTC)5	15	194	208
VfUg1699	2	p3	(GGT)6	18	351	368
VfUg1726	1	p2	(CT)6	12	238	249
VfUg1915	1	p5	(AACTC)4	20	55	74
VfUg1935	1	p3	(TCT)5	15	4	18
VfUg1935	2	p3	(CTT)5	15	178	192
VfUg2012	1	p2	(CT)6	12	157	168
VfUg2034	1	p3	(TAT)6	18	78	95
VfUg2057	1	p3	(GCA)5	15	198	212
VfUg2265	1	p2	(AT)6	12	109	120
VfUg2376	1	p2	(AT)8	16	58	73
VfUg2395	1	p5	(TGGGC)4	20	95	114
VfUg2792	1	p2	(TA)6	12	165	176
VfUg2824	1	p2	(AG)8	16	104	119
VfUg2915	1	p2	(TC)8	16	198	213
VfUg3139	1	p2	(TA)6	12	165	176
VfUg3577	1	p3	(ATC)5	15	520	534
VfUg3713	1	p3	(TTA)5	15	36	50
VfUg3763	1	p3	(AAT)5	15	1381	1395
VfUg3770	1	p2	(GA)7	14	212	225
VfUg3770	2	p2	(AG)7	14	534	547
VfUg3815	1	p3	(TTC)5	15	125	139
VfUg3860	1	p2	(AC)7	14	198	211
VfUg3913	1	p2	(CT)6	12	129	140
VfUg3914	1	p2	(CT)6	12	129	140
VfUg3921	1	p2	(AT)7	14	221	234
VfUg3947	1	p2	(CT)7	14	36	49
VfUg3954	1	p4	(AATA)5	20	334	353
VfUg4003	1	p2	(CT)8	16	37	52
VfUg4004	1	p2	(CT)8	16	37	52
VfUg4035	1	p2	(GA)6	12	213	224
VfUg4060	1	p2	(GA)6	12	113	124
VfUg4143	1	p2	(TG)6	12	204	215
VfUg4147	1	p2	(CT)6	12	641	652
VfUg4155	1	p2	(AG)6	12	148	159
VfUg4178	1	p3	(ACA)6	18	201	218
VfUg4188	1	p2	(TC)7	14	217	230
VfUg4192	1	p3	(TTA)5	15	42	56
VfUg4194	1	p2	(TG)7	14	765	778
VfUg4197	1	p3	(TTG)7	21	548	568
VfUg4225	1	p2	(GA)6	12	224	235
VfUg4251	1	p3	(CAA)6	18	195	212
VfUg4267	1	p2	(TC)6	12	137	148
VfUg4273	1	p3	(TCT)5	15	962	976
VfUg4352	1	p2	(CT)7	14	460	473
VfUg4352	2	p2	(AT)8	16	740	755
VfUg4355	1	p2	(TC)6	12	285	296
VfUg4445	1	p2	(CA)6	12	210	221
VfUg4445	2	p2	(AT)7	14	334	347
VfUg4447	1	p3	(GCC)5	15	155	169
VfUg4454	1	p2	(TC)6	12	300	311
VfUg4457	1	p2	(TA)6	12	1	12
VfUg4457	2	p2	(AC)10	20	150	169
VfUg4461	1	p3	(ATG)5	15	54	68
VfUg4494	1	p2	(AT)7	14	485	498
VfUg4591	1	p2	(AG)6	12	305	316
VfUg4607	1	p2	(TC)6	12	1049	1060
VfUg4640	1	p2	(TC)7	14	136	149
VfUg4641	1	p2	(TC)7	14	123	136
VfUg4686	1	p2	(TG)8	16	203	218
VfUg4711	1	p2	(GA)6	12	221	232
VfUg4714	1	p2	(TC)7	14	201	214
VfUg4790	1	p2	(TA)6	12	81	92
VfUg4819	1	p2	(GA)6	12	30	41
VfUg4871	1	p3	(CGC)6	18	224	241
VfUg4892	1	p4	(TCTT)5	20	44	63
VfUg4965	1	p3	(ATT)5	15	164	178
VfUg4973	1	p5	(TTTCT)4	20	368	387
VfUg4998	1	p5	(CCGAA)4	20	375	394
VfUg5008	1	p2	(AT)6	12	116	127
VfUg5009	1	p2	(AT)6	12	116	127
VfUg5028	1	p2	(TC)6	12	421	432
VfUg5029	1	p5	(CATGC)4	20	980	999
VfUg5051	1	p2	(TA)6	12	449	460
VfUg5099	1	p3	(AAC)5	15	212	226
VfUg5121	1	p3	(CCT)5	15	58	72
VfUg5154	1	p2	(AC)6	12	69	80
VfUg5181	1	p3	(TTC)5	15	192	206
VfUg5186	1	p3	(TCT)5	15	43	57
VfUg5253	1	p5	(AGTTG)5	25	106	130
VfUg5310	1	p2	(TC)6	12	251	262
VfUg5326	1	p2	(GT)8	16	158	173
VfUg5335	1	p2	(GA)9	18	1	18
VfUg5335	2	p2	(TA)8	16	209	224
VfUg5356	1	p2	(CT)6	12	73	84
VfUg5381	1	p2	(CT)7	14	273	286
VfUg5412	1	c	(TGG)5tgatggtagtggtagtggtggtggaacctcagtactggtgggtgtaataata(GTG)5	82	8	89
VfUg5412	2	p3	(TGT)5	15	1221	1235
VfUg5415	1	p2	(TA)6	12	206	217
VfUg5431	1	p2	(CT)7	14	377	390
VfUg5442	1	p3	(TCT)6	18	83	100
VfUg5451	1	p2	(CT)6	12	183	194
VfUg5452	1	p2	(CT)6	12	183	194
VfUg5453	1	p3	(ACA)5	15	224	238
VfUg5485	1	p3	(TTC)5	15	70	84
VfUg5507	1	p2	(GA)7	14	1342	1355
VfUg5508	1	p2	(TA)6	12	631	642
VfUg5532	1	p2	(AG)6	12	671	682
VfUg5536	1	p5	(GAAGA)4	20	69	88
VfUg5537	1	p3	(TTC)5	15	196	210
VfUg5538	1	p3	(TTC)5	15	196	210
VfUg5545	1	p2	(TC)8	16	119	134
VfUg5551	1	p5	(AAGAG)4	20	57	76
VfUg5556	1	p5	(CAAAT)4	20	1098	1117
VfUg5561	1	p3	(TTC)5	15	901	915
VfUg5571	1	p3	(ATT)5	15	356	370
VfUg5577	1	p2	(TA)7	14	10	23
VfUg5577	2	p3	(TCT)5	15	192	206
VfUg5579	1	p2	(TC)6	12	98	109
VfUg5579	2	p4	(TTTC)5	20	241	260
VfUg5581	1	p6	(GATTCC)4	24	1001	1024
VfUg5595	1	p2	(TC)7	14	1939	1952
VfUg5596	1	p2	(TC)7	14	1078	1091
VfUg5603	1	p3	(GAT)5	15	383	397
VfUg5615	1	p3	(TTA)5	15	1140	1154
VfUg5619	1	p2	(TC)7	14	135	148
VfUg5620	1	p2	(AG)8	16	1545	1560
VfUg5634	1	p2	(AT)10	20	1	20
VfUg5634	2	p3	(ATC)5	15	1539	1553
VfUg5644	1	p4	(TTCT)5	20	1320	1339
VfUg5663	1	p2	(TC)6	12	2758	2769
VfUg5667	1	p3	(ATG)5	15	785	799
VfUg5667	2	p3	(ATT)5	15	983	997
VfUg5667	3	p4	(AAGA)5	20	1277	1296
VfUg5678	1	p3	(TTA)5	15	33	47
VfUg5684	1	p3	(CCA)6	18	326	343
VfUg5687	1	p2	(TA)7	14	343	356
VfUg5690	1	p2	(GA)10	20	1	20
VfUg5690	2	p6	(TTAAAC)4	24	134	157
VfUg5691	1	p2	(GA)10	20	1	20
VfUg5691	2	p6	(TTAAAC)4	24	134	157
VfUg5693	1	p2	(CT)9	18	3024	3041
VfUg5695	1	p4	(AAAT)5	20	227	246
VfUg5721	1	p2	(TA)7	14	221	234
VfUg5723	1	p2	(CT)6	12	252	263
VfUg5728	1	p3	(ATC)6	18	119	136
VfUg5732	1	p3	(CAT)5	15	613	627
VfUg5737	1	p3	(TCC)5	15	244	258
VfUg5748	1	p2	(AG)7	14	1045	1058
VfUg5749	1	p3	(GAT)5	15	2239	2253
VfUg5750	1	p3	(GAT)5	15	687	701
VfUg5772	1	p3	(TTG)5	15	53	67
VfUg5779	1	p3	(TAC)5	15	85	99
VfUg5783	1	p3	(GGT)5	15	1509	1523
VfUg5800	1	p3	(AGC)5	15	506	520
VfUg5800	2	p2	(AT)9	18	711	728
VfUg5802	1	p3	(ATT)5	15	915	929
VfUg5832	1	p3	(TGA)5	15	946	960
VfUg5835	1	p3	(TGA)5	15	849	863
VfUg5863	1	p2	(TC)8	16	47	62
VfUg5864	1	p3	(GGT)5	15	392	406
VfUg5873	1	p3	(AAG)5	15	59	73
VfUg5877	1	p3	(ACC)5	15	205	219
VfUg5888	1	p2	(AT)6	12	1783	1794
VfUg5889	1	p2	(AT)6	12	1702	1713
VfUg5896	1	p2	(AG)7	14	309	322
VfUg5899	1	p6	(CTCTAG)4	24	134	157
VfUg5903	1	p2	(TA)6	12	31	42
VfUg5910	1	p2	(AG)7	14	86	99
VfUg5922	1	p3	(AAT)5	15	225	239
VfUg5942	1	p3	(AGA)5	15	786	800
VfUg5947	1	p3	(GGC)5	15	1737	1751
VfUg5948	1	p3	(GGC)5	15	113	127
VfUg5952	1	p2	(AG)7	14	1099	1112
VfUg5961	1	p2	(AG)6	12	1291	1302
VfUg5972	1	p2	(TA)6	12	40	51
VfUg5983	1	p2	(TG)6	12	306	317
VfUg5988	1	p3	(GAA)5	15	212	226
VfUg5989	1	p2	(GA)6	12	546	557
VfUg5998	1	p5	(CTTCT)4	20	120	139
VfUg6010	1	p4	(AAAT)5	20	149	168
VfUg6031	1	p2	(TC)7	14	231	244
VfUg6034	1	p3	(TCT)5	15	355	369
VfUg6091	1	p3	(AGA)5	15	2019	2033
VfUg6104	1	p3	(CCA)5	15	150	164
VfUg6104	2	p3	(TAT)5	15	468	482
VfUg6105	1	p3	(TTC)5	15	180	194
VfUg6116	1	p2	(TC)8	16	244	259
VfUg6116	2	p2	(CT)9	18	3207	3224
VfUg6121	1	p3	(TGC)6	18	623	640
VfUg6137	1	p3	(CCG)5	15	985	999
VfUg6140	1	p2	(TC)6	12	184	195
VfUg6141	1	p2	(TC)6	12	44	55
VfUg6142	1	p2	(TC)6	12	44	55
VfUg6143	1	p2	(TA)6	12	1614	1625
VfUg6144	1	p2	(TA)6	12	1468	1479
VfUg6146	1	p2	(TC)8	16	566	581
VfUg6146	2	p2	(GA)6	12	1878	1889
VfUg6149	1	p2	(AG)6	12	1248	1259
VfUg6169	1	p2	(AG)10	20	54	73
VfUg6175	1	p2	(AG)8	16	694	709
VfUg6188	1	p3	(AAG)5	15	988	1002
VfUg6188	2	p3	(ATG)5	15	1122	1136
VfUg6200	1	p2	(CT)6	12	108	119
VfUg6210	1	p2	(TC)6	12	226	237
VfUg6217	1	p6	(CTGCTA)4	24	3515	3538
VfUg6239	1	p6	(GTGATG)4	24	1	24
VfUg6239	2	p2	(AG)8	16	1286	1301
VfUg6242	1	p2	(AG)7	14	37	50
VfUg6246	1	p2	(AG)6	12	9	20
VfUg6246	2	p3	(GAA)5	15	1286	1300
VfUg6247	1	p3	(ACC)5	15	179	193
VfUg6247	2	p3	(CGA)5	15	1178	1192
VfUg6248	1	p3	(GTG)5	15	225	239
VfUg6252	1	p3	(CTC)7	21	369	389
VfUg6272	1	p2	(AG)7	14	1818	1831
VfUg6273	1	p2	(AG)7	14	1744	1757
VfUg6278	1	p3	(CAT)5	15	367	381
VfUg6285	1	p3	(AGA)7	21	81	101
VfUg6288	1	p3	(TGA)5	15	1291	1305
VfUg6291	1	p2	(AG)7	14	219	232
VfUg6298	1	p3	(CGC)6	18	178	195
VfUg6298	2	p3	(ACC)5	15	1358	1372
VfUg6299	1	p3	(TTG)5	15	1284	1298
VfUg6319	1	p2	(AT)7	14	257	270
VfUg6321	1	p2	(AG)8	16	56	71
VfUg6325	1	p3	(CTT)5	15	230	244
VfUg6341	1	p6	(GTCCCT)4	24	718	741
VfUg6350	1	p2	(TA)6	12	942	953
VfUg6354	1	p3	(TAA)7	21	1568	1588
VfUg6357	1	p2	(CT)6	12	989	1000
VfUg6370	1	p2	(TC)8	16	1301	1316
VfUg6376	1	p3	(GCT)5	15	615	629
VfUg6395	1	p3	(AGA)7	21	567	587
VfUg6418	1	p3	(TCT)5	15	396	410
VfUg6419	1	p3	(CCA)5	15	141	155
VfUg6420	1	p3	(AAC)6	18	92	109
VfUg6435	1	p2	(CA)7	14	1378	1391
VfUg6436	1	p2	(CA)7	14	1339	1352
VfUg6440	1	p2	(AG)10	20	2072	2091
VfUg6458	1	c	(CT)9cg(CT)7	34	173	206
VfUg6458	2	p4	(GAAT)5	20	2185	2204
VfUg6464	1	p3	(TTA)5	15	1243	1257
VfUg6465	1	p2	(TA)8	16	239	254
VfUg6466	1	p3	(GTG)7	21	2138	2158
VfUg6483	1	p3	(AAG)5	15	96	110
VfUg6496	1	p3	(AAT)5	15	1055	1069
VfUg6499	1	p2	(GA)6	12	98	109
VfUg6526	1	p2	(AC)6	12	203	214
VfUg6527	1	p2	(AC)6	12	203	214
VfUg6528	1	p3	(TTA)6	18	3326	3343
VfUg6529	1	p3	(TTA)6	18	3326	3343
VfUg6531	1	p3	(CAA)5	15	87	101
VfUg6545	1	p2	(TC)7	14	174	187
VfUg6545	2	p2	(AG)10	20	818	837
VfUg6546	1	p2	(AG)7	14	1098	1111
VfUg6546	2	p2	(AG)6	12	1304	1315
VfUg6550	1	p2	(CA)6	12	140	151
VfUg6551	1	p2	(GA)7	14	36	49
VfUg6551	2	p3	(TCT)5	15	383	397
VfUg6551	3	p3	(TCT)6	18	2478	2495
VfUg6559	1	p3	(AGA)5	15	1647	1661
VfUg6564	1	p2	(CT)9	18	91	108
VfUg6565	1	p3	(GCC)6	18	1543	1560
VfUg6569	1	p3	(AGA)5	15	2028	2042
VfUg6570	1	p3	(AGA)5	15	1429	1443
VfUg6571	1	p2	(AG)6	12	1964	1975
VfUg6572	1	p2	(TA)7	14	92	105
VfUg6583	1	p2	(TG)6	12	302	313
VfUg6593	1	p2	(CT)8	16	475	490
VfUg6595	1	p3	(GGA)6	18	7	24
VfUg6595	2	p2	(AG)7	14	199	212
VfUg6601	1	p2	(AT)6	12	929	940
VfUg6602	1	p3	(TGG)5	15	301	315
VfUg6607	1	c	(TC)9acactcacttcattgtttttttgcttattttacagactcaaacaaacttcgccttccttcgaatctctctctc(CT)6	103	103	205
VfUg6607	2	p2	(AG)7	14	563	576
VfUg6611	1	p2	(TA)7	14	82	95
VfUg6613	1	p3	(GTG)6	18	1662	1679
VfUg6616	1	p3	(GTT)5	15	902	916
VfUg6621	1	p3	(GAA)6	18	219	236
VfUg6627	1	p2	(AG)9	18	1614	1631
VfUg6628	1	p2	(AG)9	18	1597	1614
VfUg6629	1	p3	(ACC)5	15	660	674
VfUg6632	1	p2	(AG)9	18	93	110
VfUg6658	1	p3	(TGA)5	15	1362	1376
VfUg6660	1	p2	(TA)10	20	784	803
VfUg6662	1	p2	(TC)8	16	308	323
VfUg6674	1	p5	(TTTTC)4	20	113	132
VfUg6678	1	p5	(TTTTA)4	20	1678	1697
VfUg6679	1	p2	(AT)6	12	3875	3886
VfUg6684	1	p3	(TTA)7	21	1	21
VfUg6684	2	p3	(ATT)5	15	555	569
VfUg6708	1	p2	(AG)6	12	1817	1828
VfUg6709	1	p2	(AG)6	12	1071	1082
VfUg6715	1	p2	(GA)8	16	2651	2666
VfUg6728	1	p2	(TC)6	12	52	63
VfUg6729	1	p2	(AT)11	22	298	319
VfUg6763	1	p2	(GT)6	12	1406	1417
VfUg6771	1	p3	(TTA)5	15	115	129
VfUg6815	1	p2	(TC)6	12	469	480
VfUg6821	1	p2	(AT)7	14	795	808
VfUg6821	2	p2	(TA)7	14	5096	5109
VfUg6833	1	p4	(ATCG)5	20	975	994
VfUg6834	1	p4	(ATCG)5	20	127	146
VfUg6840	1	p2	(TG)6	12	680	691
VfUg6855	1	p2	(AG)10	20	1	20
VfUg6855	2	p2	(AT)6	12	175	186
VfUg6861	1	p2	(AC)6	12	314	325
VfUg6862	1	p2	(AC)6	12	314	325
VfUg6866	1	p5	(GAACA)5	25	244	268
VfUg6868	1	c	(AT)8(GT)7	30	44	73
VfUg6872	1	p3	(GAT)7	21	1	21
VfUg6872	2	p2	(CT)6	12	392	403
VfUg6873	1	p3	(TCA)7	21	1	21
VfUg6873	2	p3	(ACC)5	15	123	137
VfUg6873	3	p3	(GAT)5	15	593	607
VfUg6874	1	p3	(CTT)5	15	47	61
VfUg6877	1	p3	(TAC)5	15	214	228
VfUg6892	1	p2	(TA)7	14	67	80
VfUg6895	1	p2	(GA)6	12	3564	3575
VfUg6896	1	p2	(GA)9	18	2355	2372
VfUg6905	1	p2	(TC)6	12	37	48
VfUg6905	2	c	(AT)7tgcttattactgttactttctttgtcctaaattgaaacatatgcatcaataatcatgcctaccc(CTT)5	93	159	251
VfUg6908	1	p2	(AT)6	12	178	189
VfUg6910	1	p3	(GCG)5	15	176	190
VfUg6915	1	p2	(CT)7	14	79	92
VfUg6927	1	p2	(AT)9	18	66	83
VfUg6936	1	p2	(GA)6	12	1009	1020
VfUg6942	1	p3	(TTC)5	15	1303	1317
VfUg6949	1	p2	(GA)7	14	406	419
VfUg6956	1	p3	(CTT)5	15	229	243
VfUg6961	1	p2	(GA)7	14	41	54
VfUg6961	2	p3	(TAC)5	15	297	311
VfUg6981	1	p3	(CAG)5	15	437	451
VfUg6983	1	p3	(CAC)6	18	5	22
VfUg6983	2	p3	(TGC)5	15	1142	1156
VfUg6985	1	p2	(CT)7	14	83	96
VfUg7004	1	p5	(AGAAG)4	20	2223	2242
VfUg7005	1	p3	(GGA)5	15	3819	3833
VfUg7015	1	p2	(GA)7	14	229	242
VfUg7017	1	p3	(CGT)5	15	2148	2162
VfUg7021	1	p2	(TC)6	12	105	116
VfUg7024	1	p2	(CT)8	16	507	522
VfUg7040	1	p2	(GA)9	18	2937	2954
VfUg7043	1	p2	(CT)7	14	1938	1951
VfUg7052	1	p3	(CTG)5	15	790	804
VfUg7081	1	p2	(CT)9	18	5	22
VfUg7081	2	p3	(ATA)6	18	142	159
VfUg7085	1	p2	(TC)6	12	343	354
VfUg7086	1	p2	(GA)6	12	3207	3218
VfUg7106	1	p3	(GCA)5	15	275	289
VfUg7111	1	p3	(GTG)5	15	1518	1532
VfUg7112	1	p2	(AG)6	12	1112	1123
VfUg7118	1	p2	(GA)6	12	2286	2297
VfUg7136	1	p2	(GA)6	12	284	295
VfUg7137	1	p2	(GA)6	12	284	295
VfUg7138	1	p3	(CTT)5	15	544	558
VfUg7141	1	p2	(AG)8	16	367	382
VfUg7152	1	p2	(TC)6	12	303	314
VfUg7163	1	p2	(AG)6	12	1736	1747
VfUg7166	1	p2	(TC)9	18	30	47
VfUg7171	1	p2	(CA)8	16	282	297
VfUg7187	1	p2	(TC)9	18	39	56
VfUg7187	2	p3	(CTA)5	15	554	568
VfUg7199	1	p3	(AAC)7	21	101	121
VfUg7200	1	p3	(AAC)7	21	101	121
VfUg7205	1	p2	(CT)9	18	3	20
VfUg7205	2	p3	(TGG)5	15	2997	3011
VfUg7213	1	p2	(AG)6	12	101	112
VfUg7213	2	p2	(GA)11	22	2085	2106
VfUg7217	1	p2	(AG)8	16	1812	1827
VfUg7225	1	p2	(CT)9	18	3	20
VfUg7225	2	p2	(TC)6	12	226	237
VfUg7250	1	p2	(GA)7	14	52	65
VfUg7251	1	p3	(GGT)6	18	475	492
VfUg7278	1	p2	(AG)8	16	281	296
VfUg7304	1	p2	(TA)6	12	50	61
VfUg7308	1	p3	(TCC)7	21	556	576
VfUg7319	1	p3	(GTA)6	18	1	18
VfUg7319	2	p2	(AG)6	12	283	294
VfUg7322	1	p2	(AG)8	16	1882	1897
VfUg7335	1	p3	(GGT)7	21	272	292
VfUg7336	1	p3	(GGT)7	21	272	292
VfUg7337	1	p2	(TA)9	18	552	569
VfUg7338	1	p2	(TA)9	18	470	487
VfUg7352	1	p2	(CT)6	12	43	54
VfUg7368	1	p3	(TCC)5	15	116	130
VfUg7373	1	p2	(TC)6	12	237	248
VfUg7385	1	p2	(AT)8	16	643	658
VfUg7387	1	p3	(TGA)5	15	986	1000
VfUg7387	2	c	(AG)6atagcttctgctttgcctttgcgattaccaatg(GA)9	63	1213	1275
VfUg7396	1	p2	(CT)7	14	152	165
VfUg7396	2	p3	(CGG)6	18	325	342
VfUg7403	1	p3	(AGA)5	15	873	887
VfUg7403	2	p2	(AC)6	12	1422	1433
VfUg7409	1	p2	(TC)7	14	1286	1299
VfUg7409	2	p3	(GAG)6	18	2202	2219
VfUg7424	1	p2	(GA)6	12	63	74
VfUg7455	1	p2	(TA)6	12	167	178
VfUg7464	1	p2	(CA)6	12	562	573
VfUg7473	1	p3	(CTT)5	15	1316	1330
VfUg7478	1	p5	(CTCTT)4	20	221	240
VfUg7486	1	p3	(ATT)6	18	185	202
VfUg7486	2	p3	(GAA)6	18	816	833
VfUg7504	1	c	(TAG)6ac(GAA)5	35	116	150
VfUg7504	2	p3	(TGT)5	15	455	469
VfUg7508	1	p3	(ATT)6	18	136	153
VfUg7526	1	p2	(TA)6	12	52	63
VfUg7526	2	c	(TA)6(TG)6	24	274	297
VfUg7538	1	p3	(CCA)5	15	163	177
VfUg7538	2	p2	(AC)8	16	339	354
VfUg7559	1	p2	(CT)7	14	39	52
VfUg7589	1	p3	(AGA)5	15	1035	1049
VfUg7636	1	p2	(AG)7	14	722	735
VfUg7637	1	p2	(TC)6	12	104	115
VfUg7643	1	p3	(ACA)5	15	686	700
VfUg7657	1	p3	(TTA)5	15	52	66
VfUg7672	1	p3	(TAC)6	18	32	49
VfUg7694	1	p2	(AT)8	16	53	68
VfUg7694	2	p3	(AAT)5	15	1631	1645
VfUg7698	1	p2	(GA)6	12	1990	2001
VfUg7731	1	p2	(CA)6	12	156	167
VfUg7755	1	p3	(TAT)5	15	1286	1300
VfUg7762	1	p3	(ATT)5	15	120	134
VfUg7774	1	p2	(TG)6	12	556	567
VfUg7788	1	p2	(CT)6	12	115	126
VfUg7804	1	p2	(AG)6	12	109	120
VfUg7832	1	p2	(TC)8	16	258	273
VfUg7839	1	p3	(GAA)5	15	1012	1026
VfUg7892	1	p3	(AAC)5	15	268	282
VfUg7898	1	p3	(CAC)5	15	379	393
VfUg7901	1	p3	(CTT)5	15	533	547
VfUg7915	1	p2	(TC)6	12	52	63
VfUg7916	1	p3	(TGA)6	18	164	181
VfUg7933	1	p3	(CCA)6	18	1869	1886
VfUg7938	1	p2	(TC)6	12	44	55
VfUg7957	1	p4	(GAGG)5	20	49	68
VfUg7960	1	p3	(GAG)6	18	1559	1576
VfUg7968	1	p2	(TC)8	16	103	118
VfUg7969	1	p2	(TC)8	16	103	118
VfUg7985	1	p2	(AG)9	18	710	727
VfUg7994	1	p3	(TCA)5	15	485	499
VfUg7995	1	p3	(TAT)8	24	1188	1211
VfUg7996	1	p2	(AG)7	14	194	207
VfUg8016	1	p3	(AAT)6	18	135	152
VfUg8017	1	p3	(AAT)6	18	135	152
VfUg8033	1	p3	(TGA)5	15	801	815
VfUg8033	2	p3	(GAA)5	15	1144	1158
VfUg8051	1	p2	(CT)6	12	538	549
VfUg8052	1	p3	(CTT)6	18	1	18
VfUg8052	2	p5	(GAGGT)4	20	439	458
VfUg8055	1	p3	(AGA)6	18	265	282
VfUg8057	1	p3	(ATA)6	18	1	18
VfUg8057	2	p4	(ATTA)6	24	1105	1128
VfUg8061	1	p2	(TC)6	12	59	70
VfUg8065	1	p2	(CT)6	12	25	36
VfUg8065	2	p3	(AAG)5	15	821	835
VfUg8067	1	p2	(GA)6	12	904	915
VfUg8068	1	p2	(GA)6	12	768	779
VfUg8069	1	c	(CT)8ataccattttcct(TC)6	41	71	111
VfUg8069	2	p4	(TTGG)5	20	859	878
VfUg8077	1	p2	(TA)9	18	123	140
VfUg8083	1	p3	(AAG)5	15	218	232
VfUg8092	1	p3	(TGG)5	15	455	469
VfUg8092	2	p5	(GTTTT)4	20	671	690
VfUg8095	1	p2	(CT)6	12	436	447
VfUg8102	1	p2	(AT)6	12	1111	1122
VfUg8103	1	p2	(AT)6	12	1111	1122
VfUg8132	1	p3	(AGA)6	18	1441	1458
VfUg8138	1	p6	(CCACCG)4	24	373	396
VfUg8138	2	p6	(CAACGG)4	24	617	640
VfUg8146	1	p3	(AAG)5	15	111	125
VfUg8166	1	p2	(AT)9	18	34	51
VfUg8166	2	c	(AGA)5agcagaagagtgagattgatctagggtttctgatccagattcaacaacaacttcttgttcttgtgccattac(TAG)6	105	1646	1750
VfUg8167	1	p2	(CT)6	12	610	621
VfUg8171	1	p3	(ATT)6	18	55	72
VfUg8190	1	p4	(TTTC)5	20	119	138
VfUg8190	2	p3	(GAG)7	21	419	439
VfUg8204	1	p2	(GT)7	14	1	14
VfUg8204	2	p3	(GAA)5	15	871	885
VfUg8206	1	p3	(ATC)5	15	1	15
VfUg8206	2	p3	(CTT)6	18	222	239
VfUg8222	1	p2	(TA)9	18	425	442
VfUg8244	1	p3	(AAT)5	15	809	823
VfUg8244	2	p3	(GTT)6	18	1068	1085
VfUg8252	1	p5	(GAAAG)4	20	1429	1448
VfUg8257	1	p2	(TC)7	14	64	77
VfUg8273	1	p2	(TG)6	12	849	860
VfUg8284	1	p3	(AAG)6	18	504	521
VfUg8285	1	p3	(AAG)6	18	504	521
VfUg8295	1	p2	(TA)6	12	898	909
VfUg8302	1	p3	(GAA)5	15	604	618
VfUg8303	1	p2	(CT)7	14	2047	2060
VfUg8305	1	p2	(AG)6	12	306	317
VfUg8308	1	p2	(CT)7	14	139	152
VfUg8310	1	p3	(AAC)7	21	231	251
VfUg8318	1	p4	(TTAT)5	20	1307	1326
VfUg8319	1	p4	(TTAT)5	20	1265	1284
VfUg8343	1	p3	(TCT)5	15	124	138
VfUg8343	2	p6	(CACTAA)4	24	1287	1310
VfUg8347	1	p3	(TGA)6	18	1011	1028
VfUg8348	1	p2	(TC)6	12	1459	1470
VfUg8352	1	p3	(AGA)5	15	34	48
VfUg8354	1	p2	(TC)6	12	889	900
VfUg8357	1	p2	(AG)7	14	190	203
VfUg8369	1	p6	(CCCTAA)4	24	238	261
VfUg8372	1	p2	(AC)8	16	107	122
VfUg8373	1	p2	(AC)8	16	107	122
VfUg8374	1	p6	(GATCCA)4	24	203	226
VfUg8379	1	p3	(GGT)5	15	745	759
VfUg8395	1	p2	(AT)7	14	663	676
VfUg8397	1	p2	(CT)8	16	218	233
VfUg8400	1	p3	(ATC)5	15	136	150
VfUg8400	2	p3	(AGG)6	18	260	277
VfUg8402	1	p2	(TC)6	12	116	127
VfUg8413	1	p4	(AAAG)5	20	88	107
VfUg8427	1	p2	(AT)6	12	1356	1367
VfUg8445	1	p2	(CT)7	14	73	86
VfUg8461	1	p2	(TC)7	14	112	125
VfUg8481	1	p3	(TCT)5	15	441	455
VfUg8482	1	p3	(TCT)5	15	301	315
VfUg8495	1	p2	(CT)6	12	146	157
VfUg8514	1	p2	(AT)6	12	150	161
VfUg8516	1	p3	(TAA)5	15	56	70
VfUg8545	1	p3	(AGA)6	18	163	180
VfUg8547	1	p2	(TA)6	12	110	121
VfUg8565	1	p2	(TC)9	18	71	88
VfUg8582	1	p2	(GA)9	18	168	185
VfUg8653	1	p3	(ACA)5	15	125	139
VfUg8666	1	p2	(CA)8	16	201	216
VfUg8678	1	p2	(CT)6	12	219	230
VfUg8717	1	p6	(TTCACA)4	24	205	228
VfUg8783	1	p2	(AG)6	12	181	192
VfUg8842	1	p3	(TCT)5	15	141	155
VfUg8865	1	p2	(AT)6	12	517	528
VfUg8897	1	p2	(CT)9	18	109	126
VfUg8900	1	p3	(CAT)5	15	389	403
VfUg8969	1	p2	(AG)8	16	105	120
VfUg8985	1	p2	(TC)6	12	239	250
VfUg8993	1	p3	(ACC)5	15	216	230
VfUg9007	1	p2	(GA)6	12	63	74
VfUg9018	1	p3	(TCT)5	15	119	133
VfUg9020	1	p2	(TG)8	16	240	255
VfUg9023	1	p2	(TG)7	14	133	146
VfUg9045	1	p2	(AG)8	16	999	1014
VfUg9050	1	p3	(ACT)5	15	924	938
VfUg9069	1	p5	(TTGAA)4	20	92	111
VfUg9071	1	p2	(TG)8	16	1814	1829
VfUg9079	1	p3	(GCT)6	18	324	341
VfUg9089	1	p3	(TCT)5	15	1450	1464
VfUg9090	1	p3	(TCT)5	15	1450	1464
VfUg9159	1	p2	(AT)7	14	78	91
VfUg9186	1	p2	(CT)7	14	275	288
VfUg9304	1	p2	(TC)6	12	30	41
VfUg9322	1	p2	(TG)6	12	97	108
VfUg9327	1	p2	(CT)6	12	125	136
VfUg9327	2	p5	(ATAAA)4	20	809	828
VfUg9397	1	p2	(TC)6	12	226	237
VfUg9421	1	p3	(TTC)5	15	39	53
VfUg9422	1	p3	(TTC)5	15	39	53
VfUg9440	1	c	(AG)6aaagtgagaagatcaaaacatgcgaaaagaaaa(AG)6	57	10	66
VfUg9440	2	p2	(TC)7	14	178	191
VfUg9440	3	p3	(GTG)6	18	2100	2117
VfUg9475	1	p2	(TC)7	14	200	213
VfUg9479	1	p3	(TGG)7	21	138	158
VfUg9520	1	p2	(AG)6	12	42	53
VfUg9528	1	p3	(CTT)6	18	71	88
VfUg9564	1	p2	(TA)6	12	236	247
VfUg9588	1	p3	(GAA)5	15	290	304
VfUg9598	1	p2	(AT)8	16	61	76
VfUg9642	1	p3	(CGA)6	18	93	110
VfUg9655	1	p2	(TC)8	16	219	234
VfUg9697	1	p5	(AAAAG)4	20	217	236
VfUg9775	1	p2	(GA)7	14	549	562
VfUg9797	1	p2	(TC)6	12	91	102
VfUg9839	1	p3	(GTG)5	15	41	55
VfUg9882	1	p2	(AG)6	12	164	175
VfUg9888	1	p2	(TC)6	12	30	41
VfUg9888	2	p2	(GA)7	14	268	281
VfUg9971	1	p2	(GA)8	16	1706	1721
VfUg9988	1	p2	(AT)7	14	174	187
VfUg10205	1	p5	(TTTTC)4	20	66	85
VfUg10219	1	p3	(AAT)5	15	467	481
VfUg10238	1	p2	(CT)8	16	120	135
VfUg10256	1	p3	(GAA)5	15	157	171
VfUg10346	1	p3	(CGG)5	15	117	131
VfUg10350	1	p2	(AT)9	18	197	214
VfUg10371	1	p3	(AAT)6	18	424	441
VfUg10446	1	p2	(GA)7	14	105	118
VfUg10494	1	p2	(TC)6	12	69	80
VfUg10499	1	p3	(CTG)5	15	36	50
VfUg10623	1	p3	(CAG)5	15	547	561
VfUg10669	1	p2	(AG)7	14	56	69
VfUg10777	1	p2	(AC)6	12	190	201
VfUg10817	1	p6	(CCGCTC)4	24	3364	3387
VfUg10818	1	p6	(CCGCTC)4	24	3308	3331
VfUg10874	1	p2	(AG)8	16	820	835
VfUg10916	1	p3	(TTC)5	15	148	162
VfUg10931	1	p2	(GA)6	12	323	334
VfUg10986	1	p3	(AAT)5	15	161	175
VfUg10997	1	p3	(GAA)5	15	637	651
VfUg11039	1	p2	(GA)6	12	93	104
VfUg11074	1	p2	(AG)6	12	83	94
VfUg11136	1	p2	(AG)7	14	242	255
VfUg11181	1	p2	(CT)6	12	134	145
VfUg11181	2	p3	(AGA)6	18	1540	1557
VfUg11188	1	p3	(GCT)5	15	165	179
VfUg11245	1	p2	(CT)9	18	498	515
VfUg11252	1	p3	(TTC)6	18	307	324
VfUg11253	1	p3	(TTC)6	18	307	324
VfUg11274	1	p2	(CT)7	14	40	53
VfUg11305	1	p2	(AG)7	14	46	59
VfUg11308	1	p3	(GAA)6	18	1418	1435
VfUg11326	1	p2	(TG)7	14	194	207
VfUg11432	1	p3	(TAT)6	18	325	342
VfUg11453	1	p2	(TG)7	14	31	44
VfUg11457	1	p3	(AAT)5	15	204	218
VfUg11483	1	p3	(GAA)6	18	2051	2068
VfUg11507	1	p2	(AT)6	12	149	160
VfUg11507	2	p3	(ATG)5	15	319	333
VfUg11507	3	p2	(TA)9	18	436	453
VfUg11542	1	p3	(ACC)6	18	790	807
VfUg11600	1	p3	(TGA)5	15	92	106
VfUg11630	1	p2	(TC)7	14	95	108
VfUg11638	1	p3	(TTC)5	15	129	143
VfUg11638	2	p2	(AT)8	16	847	862
VfUg11668	1	p5	(GAAAA)4	20	311	330
VfUg11700	1	p3	(CTT)7	21	34	54
VfUg11700	2	p3	(AGC)6	18	398	415
VfUg11701	1	p2	(TA)6	12	422	433
VfUg11702	1	p2	(TA)6	12	334	345
VfUg11711	1	p2	(TA)6	12	299	310
VfUg11768	1	p3	(TCT)5	15	405	419
VfUg11799	1	p3	(TAT)5	15	440	454
VfUg11811	1	p3	(AAG)6	18	105	122
VfUg11812	1	p3	(TCA)5	15	2283	2297
VfUg11846	1	p3	(GAA)6	18	116	133
VfUg11882	1	p2	(AG)6	12	57	68
VfUg11883	1	p2	(AG)6	12	57	68
VfUg11908	1	p3	(ATC)5	15	392	406
VfUg11920	1	p2	(AG)6	12	253	264
VfUg11936	1	p2	(AG)6	12	41	52
VfUg11941	1	p2	(AT)6	12	478	489
VfUg11943	1	p2	(CT)6	12	301	312
VfUg11947	1	p2	(TC)6	12	300	311
VfUg11954	1	p2	(AT)6	12	37	48
VfUg11954	2	p3	(TAA)5	15	726	740
VfUg11957	1	p3	(CCA)5	15	698	712
VfUg11958	1	p3	(CCA)5	15	492	506
VfUg11977	1	p2	(TG)6	12	1674	1685
VfUg11980	1	p3	(CTT)5	15	1618	1632
VfUg11996	1	p3	(TAT)5	15	685	699
VfUg12023	1	p3	(CAT)5	15	35	49
VfUg12058	1	p3	(TCC)5	15	208	222
VfUg12059	1	p3	(TCC)5	15	208	222
VfUg12076	1	p3	(GAC)6	18	215	232
VfUg12126	1	p3	(GGA)5	15	314	328
VfUg12185	1	p2	(TC)7	14	48	61
VfUg12186	1	p2	(TC)7	14	48	61
VfUg12202	1	p5	(TTTTC)4	20	66	85
VfUg12223	1	p3	(ATC)7	21	296	316
VfUg12236	1	p3	(GAA)5	15	92	106
VfUg12237	1	p3	(GAA)5	15	92	106
VfUg12251	1	p3	(AAC)5	15	199	213
VfUg12312	1	p2	(AT)6	12	628	639
VfUg12329	1	p3	(AAT)5	15	119	133
VfUg12384	1	p2	(TA)8	16	453	468
VfUg12496	1	p3	(AGC)5	15	94	108
VfUg12498	1	p2	(AT)9	18	1567	1584
VfUg12525	1	p3	(CCA)5	15	460	474
VfUg12526	1	p3	(CCA)5	15	371	385
VfUg12533	1	p2	(TG)6	12	242	253
VfUg12543	1	p2	(AT)7	14	46	59
VfUg12562	1	p3	(ATC)5	15	1384	1398
VfUg12562	2	p2	(GT)7	14	1859	1872
VfUg12562	3	p3	(GAA)5	15	1996	2010
VfUg12576	1	p2	(CT)7	14	89	102
VfUg12576	2	p2	(CT)6	12	276	287
VfUg12576	3	p2	(CT)6	12	396	407
VfUg12585	1	p2	(GT)10	20	112	131
VfUg12669	1	p3	(GAG)5	15	124	138
VfUg12673	1	p2	(GT)8	16	275	290
VfUg12732	1	p2	(TC)6	12	283	294
VfUg12751	1	p3	(AAG)5	15	199	213
VfUg12753	1	p3	(TTA)5	15	220	234
VfUg12760	1	p3	(TTC)5	15	535	549
VfUg12786	1	p2	(CT)6	12	217	228
VfUg12786	2	p3	(CAG)5	15	1822	1836
VfUg12788	1	p5	(AAAAT)4	20	113	132
VfUg12805	1	p2	(TC)8	16	679	694
VfUg12805	2	p3	(CAC)5	15	817	831
VfUg12806	1	p2	(TC)8	16	509	524
VfUg12806	2	p3	(CAC)5	15	647	661
VfUg12812	1	p3	(ACC)5	15	167	181
VfUg12826	1	p2	(GA)8	16	327	342
VfUg12854	1	p2	(TA)6	12	55	66
VfUg12915	1	p5	(CTAAA)4	20	399	418
VfUg12975	1	p3	(GAA)5	15	887	901
VfUg12976	1	p3	(GAA)5	15	762	776
VfUg13021	1	p3	(TTA)7	21	69	89
VfUg13025	1	p2	(AT)9	18	130	147
VfUg13046	1	p3	(CAA)5	15	145	159
VfUg13051	1	p3	(CCA)5	15	4064	4078
VfUg13051	2	p2	(GA)9	18	4646	4663
VfUg13058	1	p2	(CT)6	12	464	475
VfUg13072	1	p3	(TCA)6	18	757	774
VfUg13080	1	p3	(TGG)7	21	862	882
VfUg13080	2	c	(AG)6ggagctagtggtagagaatctgcatcaataaaagagat(AG)6	62	986	1047
VfUg13133	1	p2	(CA)6	12	275	286
VfUg13200	1	p3	(TTC)5	15	973	987
VfUg13238	1	p2	(AG)6	12	547	558
VfUg13277	1	p3	(GAA)5	15	2361	2375
VfUg13327	1	p2	(TC)8	16	705	720
VfUg13349	1	p3	(ATG)5	15	271	285
VfUg13380	1	p2	(TA)10	20	47	66
VfUg13383	1	p3	(TCT)6	18	221	238
VfUg13392	1	p3	(TTC)6	18	156	173
VfUg13396	1	p3	(CAC)5	15	97	111
VfUg13400	1	p3	(TAA)6	18	255	272
VfUg13421	1	p2	(TG)6	12	247	258
VfUg13424	1	p6	(GTCTCA)4	24	278	301
VfUg13446	1	p2	(TA)9	18	838	855
VfUg13456	1	p3	(CAT)5	15	316	330
VfUg13460	1	p3	(GAT)5	15	397	411
VfUg13465	1	p3	(TCT)6	18	1	18
VfUg13465	2	p3	(CCT)5	15	251	265
VfUg13466	1	p3	(TCT)6	18	1	18
VfUg13466	2	p3	(CCT)5	15	251	265
VfUg13484	1	p3	(CTG)5	15	708	722
VfUg13503	1	p3	(TGA)5	15	615	629
VfUg13564	1	p2	(GA)6	12	1009	1020
VfUg13581	1	p3	(AAT)5	15	150	164
VfUg13672	1	p3	(ACA)5	15	191	205
VfUg13673	1	p3	(TAA)5	15	100	114
VfUg13739	1	p4	(AAAT)5	20	266	285
VfUg13783	1	p6	(AAGAAA)4	24	949	972
VfUg13816	1	p2	(TA)6	12	359	370
VfUg13859	1	p3	(CTT)5	15	247	261
VfUg13861	1	p5	(TTTTC)4	20	444	463
VfUg13862	1	p3	(AAG)6	18	305	322
VfUg13883	1	p2	(AT)6	12	334	345
VfUg13891	1	p5	(AATAT)4	20	971	990
VfUg13895	1	p2	(AG)8	16	64	79
VfUg13896	1	p3	(CGA)5	15	255	269
VfUg13897	1	p3	(CGA)5	15	204	218
VfUg13920	1	p2	(AG)6	12	403	414
VfUg13932	1	p2	(CA)6	12	101	112
VfUg13936	1	p2	(CT)6	12	1296	1307
VfUg13996	1	p2	(AG)8	16	2196	2211
VfUg14045	1	p2	(GA)7	14	461	474
VfUg14049	1	p3	(ATC)5	15	936	950
VfUg14064	1	p5	(GAGAA)4	20	164	183
VfUg14069	1	p2	(TA)6	12	65	76
VfUg14073	1	p2	(TG)6	12	91	102
VfUg14078	1	p3	(TTC)6	18	636	653
VfUg14093	1	p2	(AG)6	12	76	87
VfUg14144	1	p3	(GAT)5	15	1237	1251
VfUg14183	1	p2	(TC)8	16	104	119
VfUg14186	1	p2	(AT)6	12	293	304
VfUg14187	1	p2	(AT)6	12	272	283
VfUg14299	1	p3	(AAT)6	18	1841	1858
VfUg14325	1	p2	(AT)6	12	220	231
VfUg14363	1	p3	(TAT)5	15	479	493
VfUg14370	1	p3	(TGA)5	15	701	715
VfUg14474	1	p3	(TCT)6	18	120	137
VfUg14486	1	p3	(ATT)5	15	132	146
VfUg14500	1	p3	(ATT)5	15	477	491
VfUg14501	1	p2	(TC)8	16	1306	1321
VfUg14502	1	p2	(TC)8	16	1153	1168
VfUg14541	1	p3	(TAT)5	15	689	703
VfUg14559	1	p2	(AT)7	14	155	168
VfUg14560	1	p2	(AT)7	14	155	168
VfUg14573	1	p3	(ACC)5	15	230	244
VfUg14574	1	p3	(GCA)6	18	286	303
VfUg14591	1	p2	(AG)6	12	887	898
VfUg14591	2	p3	(GAA)5	15	1086	1100
VfUg14610	1	p3	(TTA)5	15	221	235
VfUg14613	1	p3	(ATC)5	15	655	669
VfUg14640	1	p2	(CT)8	16	2	17
VfUg14640	2	p2	(TC)6	12	169	180
VfUg14673	1	p2	(TC)7	14	95	108
VfUg14673	2	p3	(TAG)5	15	1640	1654
VfUg14700	1	p2	(CT)8	16	1	16
VfUg14700	2	p2	(AT)6	12	130	141
VfUg14738	1	p2	(TC)6	12	216	227
VfUg14741	1	p2	(CT)7	14	92	105
VfUg14742	1	p2	(CT)7	14	92	105
VfUg14743	1	p3	(GAT)6	18	176	193
VfUg14753	1	p3	(TCC)5	15	389	403
VfUg14753	2	p3	(GAG)6	18	572	589
VfUg14775	1	p3	(AGA)5	15	391	405
VfUg14777	1	p3	(AGA)5	15	391	405
VfUg14778	1	p3	(ACC)5	15	281	295
VfUg14778	2	p3	(TTC)5	15	804	818
VfUg14787	1	p2	(AG)8	16	7	22
VfUg14787	2	p3	(TTC)5	15	195	209
VfUg14793	1	p3	(ATC)5	15	2348	2362
VfUg14793	2	p3	(ATC)5	15	2729	2743
VfUg14812	1	p2	(AC)6	12	233	244
VfUg14855	1	p2	(TC)6	12	65	76
VfUg14862	1	p2	(AG)8	16	115	130
VfUg14878	1	p2	(AT)8	16	1453	1468
VfUg14884	1	p3	(ACC)5	15	718	732
VfUg14885	1	p3	(ACC)5	15	179	193
VfUg14898	1	p3	(TTC)6	18	958	975
VfUg14903	1	p2	(GA)10	20	1	20
VfUg14903	2	p3	(TGC)7	21	719	739
VfUg14907	1	p3	(GAA)5	15	1336	1350
VfUg14908	1	p3	(GAA)5	15	1184	1198
VfUg14920	1	p2	(CT)8	16	1295	1310
VfUg14922	1	p3	(TCG)5	15	1159	1173
VfUg14987	1	p2	(GA)10	20	2835	2854
VfUg15003	1	p2	(AC)6	12	273	284
VfUg15005	1	p2	(AC)6	12	273	284
VfUg15005	2	p4	(GAAA)5	20	690	709
VfUg15006	1	p4	(GAAA)5	20	597	616
VfUg15012	1	p2	(TA)6	12	957	968
VfUg15023	1	p5	(GATTT)4	20	123	142
VfUg15024	1	p5	(GATTT)4	20	102	121
VfUg15026	1	p3	(AGC)5	15	2775	2789
VfUg15027	1	p3	(AGC)5	15	2731	2745
VfUg15036	1	p3	(GGC)5	15	281	295
VfUg15048	1	p4	(AGAA)5	20	327	346
VfUg15053	1	p2	(CT)7	14	102	115
VfUg15053	2	p6	(GGAAGA)4	24	1958	1981
VfUg15054	1	p2	(CT)7	14	102	115
VfUg15054	2	p6	(GGAAGA)4	24	1806	1829
VfUg15059	1	p2	(TA)6	12	230	241
VfUg15059	2	p3	(AGC)5	15	1884	1898
VfUg15060	1	p3	(AGC)5	15	388	402
VfUg15081	1	p3	(AGA)5	15	134	148
VfUg15100	1	p2	(TC)7	14	128	141
VfUg15104	1	p2	(CT)6	12	182	193
VfUg15105	1	p2	(CT)6	12	182	193
VfUg15109	1	p2	(GA)8	16	114	129
VfUg15109	2	p3	(TTA)5	15	1544	1558
VfUg15124	1	p3	(GAA)6	18	1055	1072
VfUg15149	1	p2	(GA)7	14	1590	1603
VfUg15152	1	p3	(TTC)5	15	1806	1820
VfUg15169	1	p2	(CT)8	16	204	219
VfUg15174	1	p2	(AC)6	12	1424	1435
VfUg15183	1	p5	(GGGAG)4	20	125	144
VfUg15183	2	p5	(TTGGA)4	20	3481	3500
VfUg15184	1	p5	(GGGAG)4	20	125	144
VfUg15185	1	p2	(TC)6	12	123	134
VfUg15205	1	p3	(GAA)5	15	100	114
VfUg15219	1	p3	(ATT)5	15	1199	1213
VfUg15232	1	p3	(AAG)7	21	1042	1062
VfUg15232	2	p2	(TC)10	20	1216	1235
VfUg15282	1	p2	(GA)6	12	1076	1087
VfUg15284	1	p3	(AAG)5	15	960	974
VfUg15285	1	p3	(AAG)5	15	427	441
VfUg15305	1	p2	(TA)7	14	72	85
VfUg15316	1	p3	(GAA)5	15	69	83
VfUg15320	1	p3	(AGA)7	21	1	21
VfUg15320	2	p5	(AAGAG)4	20	125	144
VfUg15337	1	p3	(AAT)6	18	1054	1071
VfUg15352	1	p3	(CCA)6	18	242	259
VfUg15354	1	p2	(CT)6	12	214	225
VfUg15355	1	p2	(CT)6	12	214	225
VfUg15364	1	p3	(TAA)5	15	728	742
VfUg15411	1	p2	(TC)7	14	34	47
VfUg15411	2	p3	(TGC)6	18	1517	1534
VfUg15416	1	p4	(TTCT)5	20	1370	1389
VfUg15416	2	p2	(CT)6	12	1611	1622
VfUg15419	1	p2	(GA)9	18	1164	1181
VfUg15429	1	p3	(TTG)6	18	2420	2437
VfUg15434	1	p3	(ATC)6	18	1213	1230
VfUg15440	1	p2	(GA)8	16	3436	3451
VfUg15450	1	p3	(AGC)7	21	241	261
VfUg15451	1	p2	(GA)9	18	345	362
VfUg15454	1	p2	(AT)6	12	582	593
VfUg15469	1	p2	(AG)6	12	687	698
VfUg15470	1	p2	(GA)6	12	1020	1031
VfUg15471	1	p2	(GA)6	12	913	924
VfUg15500	1	p3	(CAG)5	15	525	539
VfUg15502	1	p3	(CAC)6	18	182	199
VfUg15503	1	p2	(AG)8	16	217	232
VfUg15508	1	p2	(AG)6	12	116	127
VfUg15508	2	p2	(GA)7	14	329	342
VfUg15508	3	p3	(CAG)8	24	1655	1678
VfUg15509	1	p3	(GTG)5	15	79	93
VfUg15521	1	p2	(AG)7	14	1289	1302
VfUg15526	1	p3	(TTC)5	15	1623	1637
VfUg15540	1	p3	(TCT)5	15	454	468
VfUg15564	1	p2	(AG)7	14	97	110
VfUg15574	1	p2	(AG)6	12	224	235
VfUg15580	1	p3	(GGA)5	15	690	704
VfUg15580	2	p2	(CT)6	12	2275	2286
VfUg15580	3	p2	(AC)6	12	2390	2401
VfUg15605	1	p2	(GA)6	12	1131	1142
VfUg15606	1	p2	(GA)6	12	836	847
VfUg15610	1	p3	(TAT)6	18	2386	2403
VfUg15610	2	p2	(TC)6	12	2557	2568
VfUg15626	1	p3	(GAA)5	15	1777	1791
VfUg15629	1	p3	(AAT)5	15	338	352
VfUg15637	1	p2	(TC)6	12	254	265
VfUg15642	1	p2	(GA)6	12	114	125
VfUg15643	1	p2	(TA)7	14	240	253
VfUg15644	1	p2	(TA)7	14	240	253
VfUg15653	1	p2	(GA)6	12	966	977
VfUg15675	1	p3	(GAA)7	21	2110	2130
VfUg15678	1	p2	(AG)6	12	463	474
VfUg15679	1	p2	(TC)6	12	568	579
VfUg15722	1	p2	(AG)7	14	1062	1075
VfUg15742	1	p3	(TTC)5	15	482	496
VfUg15745	1	p2	(TC)8	16	2246	2261
VfUg15751	1	p2	(TC)6	12	38	49
VfUg15756	1	p2	(AT)12	24	1332	1355
VfUg15757	1	p2	(AT)12	24	420	443
VfUg15772	1	p3	(AAG)5	15	2403	2417
VfUg15777	1	p2	(CT)6	12	1862	1873
VfUg15792	1	p3	(GAG)5	15	4143	4157
VfUg15798	1	p6	(CTGATT)4	24	1524	1547
VfUg15830	1	p2	(AG)7	14	217	230
VfUg15839	1	p2	(AG)7	14	356	369
VfUg15840	1	p2	(AT)6	12	137	148
VfUg15841	1	p2	(TA)6	12	122	133
VfUg15842	1	p2	(TA)6	12	122	133
VfUg15850	1	p2	(CT)6	12	125	136
VfUg15859	1	p2	(GA)10	20	392	411
VfUg15872	1	p3	(AGC)6	18	43	60
VfUg15873	1	p2	(TA)7	14	84	97
VfUg15883	1	p2	(TC)10	20	1	20
VfUg15883	2	p2	(AG)6	12	347	358
VfUg15889	1	p2	(AG)11	22	1565	1586
VfUg15890	1	p2	(AG)11	22	1147	1168
VfUg15892	1	p3	(CAT)6	18	48	65
VfUg15897	1	p2	(TC)9	18	1073	1090
VfUg15903	1	p3	(TGG)6	18	892	909
VfUg15923	1	p3	(GGT)6	18	139	156
VfUg15972	1	p2	(AG)8	16	255	270
VfUg15980	1	p2	(AG)6	12	926	937
VfUg15986	1	p2	(AG)10	20	213	232
VfUg15993	1	p3	(AAG)6	18	145	162
VfUg15997	1	p2	(TA)7	14	196	209
VfUg16021	1	p2	(TC)11	22	93	114
VfUg16021	2	p2	(TA)6	12	6199	6210
VfUg16028	1	c	(TTC)8(ATC)7	45	1708	1752
VfUg16029	1	c	(TTC)8(ATC)7	45	1188	1232
VfUg16031	1	p5	(AAACC)4	20	167	186
VfUg16037	1	p3	(TTC)5	15	251	265
VfUg16043	1	p3	(AAT)7	21	151	171
VfUg16043	2	p3	(CCA)5	15	617	631
VfUg16051	1	p2	(AG)8	16	91	106
VfUg16061	1	p2	(TG)9	18	177	194
VfUg16062	1	p3	(TTA)5	15	50	64
VfUg16063	1	p3	(TTA)5	15	50	64
VfUg16070	1	p3	(GTT)7	21	2874	2894
VfUg16079	1	p2	(TA)6	12	39	50
VfUg16085	1	p2	(TA)8	16	246	261
VfUg16088	1	p2	(CT)8	16	2321	2336
VfUg16100	1	p3	(CAA)5	15	206	220
VfUg16101	1	p3	(CAA)5	15	206	220
VfUg16116	1	p2	(CT)6	12	85	96
VfUg16126	1	p3	(AAT)6	18	1	18
VfUg16126	2	p3	(GAA)5	15	1180	1194
VfUg16138	1	p3	(TTA)5	15	59	73
VfUg16148	1	p5	(GAAAG)4	20	254	273
VfUg16161	1	p2	(CT)7	14	56	69
VfUg16183	1	p3	(TTC)5	15	138	152
VfUg16191	1	p3	(ATC)5	15	289	303
VfUg16197	1	p5	(TTGTT)4	20	797	816
VfUg16204	1	p3	(CTC)5	15	144	158
VfUg16224	1	p2	(TC)8	16	1591	1606
VfUg16245	1	p2	(CT)6	12	106	117
VfUg16245	2	p3	(GGT)6	18	503	520
VfUg16246	1	p2	(CT)6	12	106	117
VfUg16246	2	p3	(GGT)6	18	503	520
VfUg16248	1	p3	(GTT)7	21	617	637
VfUg16261	1	p2	(GA)8	16	5301	5316
VfUg16268	1	p4	(TTTC)5	20	290	309
VfUg16274	1	p2	(TA)6	12	9	20
VfUg16274	2	p2	(CT)6	12	1449	1460
VfUg16277	1	p3	(TAA)5	15	1623	1637
VfUg16278	1	p3	(TAA)5	15	905	919
VfUg16291	1	p2	(CT)10	20	2	21
VfUg16291	2	p3	(ATT)5	15	159	173
VfUg16298	1	p2	(AG)6	12	1259	1270
VfUg16309	1	p2	(AG)7	14	888	901
VfUg16321	1	p3	(CTT)5	15	1460	1474
VfUg16323	1	p3	(TCA)5	15	672	686
VfUg16341	1	p6	(TCTGAA)4	24	842	865
VfUg16354	1	p2	(AT)7	14	1548	1561
VfUg16358	1	p3	(ACC)6	18	218	235
VfUg16384	1	p4	(TATT)5	20	1783	1802
VfUg16392	1	p3	(GGT)6	18	1069	1086
VfUg16393	1	p2	(AG)6	12	393	404
VfUg16394	1	p2	(AG)6	12	355	366
VfUg16395	1	p2	(AG)6	12	103	114
VfUg16403	1	p3	(AGG)5	15	1520	1534
VfUg16406	1	p2	(CT)9	18	110	127
VfUg16408	1	p2	(CT)9	18	110	127
VfUg16418	1	p2	(CA)7	14	46	59
VfUg16419	1	p2	(CA)7	14	46	59
VfUg16422	1	p3	(ATA)7	21	1	21
VfUg16422	2	p3	(GTG)6	18	202	219
VfUg16429	1	p3	(TCT)6	18	176	193
VfUg16439	1	p3	(TCC)6	18	55	72
VfUg16441	1	p3	(TTG)5	15	1029	1043
VfUg16446	1	p2	(TC)8	16	37	52
VfUg16447	1	p2	(TC)8	16	37	52
VfUg16448	1	p2	(TC)8	16	37	52
VfUg16449	1	p2	(TC)8	16	37	52
VfUg16474	1	p6	(TGCTAT)4	24	338	361
VfUg16475	1	p6	(TGCTAT)4	24	338	361
VfUg16476	1	p2	(TC)7	14	114	127
VfUg16480	1	p2	(CT)6	12	155	166
VfUg16494	1	p2	(CT)9	18	3	20
VfUg16494	2	p3	(ATC)5	15	347	361
VfUg16500	1	p2	(AT)6	12	1424	1435
VfUg16501	1	p2	(AT)6	12	1275	1286
VfUg16506	1	p2	(CT)8	16	113	128
VfUg16519	1	c	(GAG)6gattgttcccattatcggagagattccccgccgc(AGG)7	73	429	501
VfUg16519	2	p2	(GA)6	12	793	804
VfUg16520	1	p3	(GAG)7	21	611	631
VfUg16521	1	p3	(GAG)7	21	386	406
VfUg16539	1	p3	(GTG)5	15	2015	2029
VfUg16544	1	p3	(AGA)5	15	1106	1120
VfUg16551	1	p6	(TTGTGG)4	24	1	24
VfUg16551	2	p2	(GA)6	12	169	180
VfUg16553	1	p3	(TTC)6	18	574	591
VfUg16556	1	p5	(AGAAA)4	20	119	138
VfUg16584	1	p2	(AG)10	20	121	140
VfUg16584	2	p2	(AT)6	12	337	348
VfUg16585	1	c	(TTC)5ttagagggtctctatcaatctttggatttgagaccccaaaatccgtgttctgtttttgagcttcctgtgcagggga(AG)10	111	8	118
VfUg16585	2	p2	(AT)6	12	315	326
VfUg16593	1	p3	(TGG)5	15	120	134
VfUg16609	1	p3	(CAC)7	21	437	457
VfUg16619	1	p3	(GAA)5	15	401	415
VfUg16620	1	p3	(GAA)5	15	377	391
VfUg16639	1	p2	(AG)6	12	2071	2082
VfUg16640	1	p2	(AG)6	12	2017	2028
VfUg16650	1	p5	(TTTAT)4	20	710	729
VfUg16670	1	p2	(TC)7	14	915	928
VfUg16673	1	p2	(GT)7	14	155	168
VfUg16696	1	p2	(TC)8	16	58	73
VfUg16712	1	p3	(AGC)5	15	202	216
VfUg16712	2	p3	(GTA)5	15	1378	1392
VfUg16713	1	p3	(AGC)5	15	202	216
VfUg16713	2	p3	(GTA)5	15	1378	1392
VfUg16751	1	p3	(AGA)6	18	541	558
VfUg16752	1	p3	(AGA)6	18	454	471
VfUg16756	1	p3	(GAA)5	15	86	100
VfUg16779	1	p3	(CTG)6	18	232	249
VfUg16831	1	p2	(TA)6	12	115	126
VfUg16843	1	p2	(AG)6	12	138	149
VfUg16843	2	p3	(CTT)5	15	1270	1284
VfUg16877	1	p2	(AG)8	16	93	108
VfUg16883	1	p3	(AGA)5	15	2544	2558
VfUg16884	1	p3	(AGA)5	15	2518	2532
VfUg16891	1	p2	(CT)7	14	1080	1093
VfUg16896	1	p2	(TC)7	14	208	221
VfUg16916	1	p2	(TG)9	18	274	291
VfUg16954	1	p2	(TC)6	12	112	123
VfUg16957	1	p2	(TA)6	12	296	307
VfUg16970	1	p2	(TG)6	12	69	80
VfUg17031	1	p6	(TCTCAT)4	24	922	945
VfUg17047	1	p2	(GA)7	14	1262	1275
VfUg17050	1	p3	(CCG)5	15	286	300
VfUg17051	1	p3	(CCG)5	15	286	300
VfUg17067	1	p3	(ACC)5	15	338	352
VfUg17078	1	p2	(TA)7	14	213	226
VfUg17093	1	p2	(AG)8	16	364	379
VfUg17095	1	p2	(TA)8	16	38	53
VfUg17140	1	p3	(ATC)5	15	107	121
VfUg17191	1	p2	(CT)6	12	68	79
VfUg17191	2	p3	(AAG)7	21	323	343
VfUg17218	1	p3	(TGA)5	15	2158	2172
VfUg17240	1	p3	(TAA)5	15	128	142
VfUg17241	1	p2	(GT)7	14	89	102
VfUg17242	1	p5	(AAATA)4	20	761	780
VfUg17265	1	p2	(CT)6	12	245	256
VfUg17267	1	p3	(ACT)5	15	561	575
VfUg17267	2	p3	(GAA)6	18	1029	1046
VfUg17274	1	p2	(AT)7	14	597	610
VfUg17294	1	p2	(TC)7	14	78	91
VfUg17299	1	p3	(TCT)5	15	727	741
VfUg17299	2	p2	(AG)8	16	1523	1538
VfUg17300	1	p3	(TCT)5	15	727	741
VfUg17349	1	p2	(TC)7	14	229	242
VfUg17350	1	p2	(TC)7	14	229	242
VfUg17355	1	p3	(TGC)5	15	1253	1267
VfUg17384	1	p3	(GGT)6	18	4	21
VfUg17384	2	p3	(TCT)5	15	615	629
VfUg17404	1	p5	(AAAAG)4	20	3	22
VfUg17404	2	p2	(AG)6	12	2026	2037
VfUg17431	1	p2	(AT)6	12	70	81
VfUg17431	2	p3	(AGG)5	15	2139	2153
VfUg17442	1	p3	(CCT)5	15	197	211
VfUg17446	1	p3	(AGA)5	15	31	45
VfUg17486	1	p2	(GA)7	14	262	275
VfUg17496	1	p2	(TC)7	14	311	324
VfUg17500	1	p2	(AG)6	12	260	271
VfUg17525	1	p2	(GA)10	20	429	448
VfUg17534	1	p2	(TC)8	16	94	109
VfUg17566	1	p3	(TTA)5	15	1213	1227
VfUg17566	2	p3	(CAC)5	15	1508	1522
VfUg17573	1	p2	(GA)6	12	162	173
VfUg17607	1	p3	(TAA)5	15	98	112
VfUg17607	2	p3	(GAG)5	15	899	913
VfUg17615	1	p2	(CT)7	14	3520	3533
VfUg17639	1	p2	(CT)6	12	161	172
VfUg17641	1	p2	(AG)7	14	152	165
VfUg17647	1	p2	(AT)6	12	41	52
VfUg17656	1	p2	(AT)6	12	69	80
VfUg17665	1	p2	(AT)7	14	1252	1265
VfUg17668	1	p3	(CCA)5	15	2421	2435
VfUg17674	1	p3	(GAG)6	18	371	388
VfUg17674	2	p2	(TC)6	12	777	788
VfUg17684	1	p3	(ATC)5	15	338	352
VfUg17704	1	p3	(AAT)5	15	81	95
VfUg17704	2	p3	(GCT)6	18	1463	1480
VfUg17704	3	p2	(AT)6	12	1949	1960
VfUg17705	1	p3	(AAT)5	15	81	95
VfUg17705	2	p3	(GCT)6	18	1463	1480
VfUg17705	3	p2	(AT)6	12	1919	1930
VfUg17706	1	p3	(AAT)5	15	81	95
VfUg17706	2	p3	(GCT)6	18	1463	1480
VfUg17706	3	p2	(AT)6	12	1889	1900
VfUg17711	1	p4	(GTTT)6	24	1	24
VfUg17711	2	p3	(TGA)5	15	1112	1126
VfUg17719	1	p2	(AT)6	12	2060	2071
VfUg17745	1	p3	(ATA)5	15	523	537
VfUg17762	1	p2	(AT)6	12	2749	2760
VfUg17783	1	p3	(GTG)5	15	2372	2386
VfUg17789	1	p3	(ATT)6	18	1239	1256
VfUg17796	1	p5	(AGGAG)4	20	2501	2520
VfUg17797	1	p5	(AGGAG)4	20	1065	1084
VfUg17807	1	p3	(TTC)5	15	104	118
VfUg17808	1	p3	(GCT)5	15	1504	1518
VfUg17842	1	p2	(TA)8	16	1377	1392
VfUg17855	1	p2	(GA)9	18	1561	1578
VfUg17866	1	p2	(CT)6	12	81	92
VfUg17869	1	p3	(ATT)5	15	1231	1245
VfUg17885	1	p3	(GAT)5	15	796	810
VfUg17886	1	p3	(GAT)5	15	543	557
VfUg17903	1	p3	(CCA)6	18	212	229
VfUg17926	1	p2	(TC)8	16	123	138
VfUg17993	1	p2	(TC)6	12	813	824
VfUg18027	1	p4	(AAAG)5	20	306	325
VfUg18070	1	p3	(TGA)5	15	136	150
VfUg18070	2	p3	(TTG)5	15	309	323
VfUg18080	1	p3	(TTA)5	15	105	119
VfUg18080	2	p2	(AG)7	14	382	395
VfUg18148	1	p2	(AG)9	18	154	171
VfUg18156	1	p2	(TC)8	16	30	45
VfUg18160	1	p5	(ATTTT)4	20	216	235
VfUg18162	1	p6	(CAGCAT)4	24	563	586
VfUg18162	2	p5	(ATTTA)4	20	2298	2317
VfUg18163	1	p6	(CAGCAT)4	24	408	431
VfUg18163	2	p5	(ATTTA)4	20	2143	2162
VfUg18171	1	p2	(AG)6	12	60	71
VfUg18193	1	p2	(AT)6	12	587	598
VfUg18195	1	p6	(GTTTCT)4	24	2607	2630
VfUg18202	1	p3	(AAT)6	18	531	548
VfUg18238	1	p2	(CT)7	14	127	140
VfUg18244	1	c	(CG)7(CA)6	26	445	470
VfUg18255	1	p3	(GAA)5	15	1028	1042
VfUg18257	1	p3	(ATC)6	18	185	202
VfUg18258	1	p3	(ATC)6	18	185	202
VfUg18276	1	p2	(TC)6	12	603	614
VfUg18277	1	p2	(TC)6	12	603	614
VfUg18282	1	p3	(AGA)5	15	239	253
VfUg18297	1	p3	(CAG)5	15	454	468
VfUg18307	1	p3	(GAT)5	15	2788	2802
VfUg18308	1	p3	(GAT)5	15	2711	2725
VfUg18309	1	p3	(GAT)5	15	2670	2684
VfUg18310	1	p3	(GAT)5	15	2593	2607
VfUg18315	1	p2	(AG)10	20	202	221
VfUg18318	1	p3	(TTC)5	15	35	49
VfUg18324	1	p2	(AT)6	12	787	798
VfUg18324	2	c	(CA)6aatctat(AG)6	31	1665	1695
VfUg18324	3	p2	(CT)10	20	1911	1930
VfUg18325	1	p2	(AT)6	12	684	695
VfUg18325	2	c	(CA)6aatctat(AG)6	31	1562	1592
VfUg18325	3	p2	(CT)10	20	1808	1827
VfUg18336	1	p2	(AG)6	12	231	242
VfUg18354	1	p3	(TCC)7	21	717	737
VfUg18354	2	p3	(GTG)6	18	903	920
VfUg18355	1	p3	(TCA)5	15	344	358
VfUg18402	1	p3	(TGT)5	15	477	491
VfUg18405	1	p3	(CCA)6	18	1100	1117
VfUg18450	1	p6	(ACCAAA)4	24	140	163
VfUg18506	1	p2	(GA)9	18	645	662
VfUg18507	1	p2	(AT)6	12	73	84
VfUg18507	2	p2	(GA)9	18	270	287
VfUg18547	1	p2	(AG)9	18	491	508
VfUg18590	1	p3	(CTC)7	21	1951	1971
VfUg18599	1	p3	(AGG)5	15	946	960
VfUg18611	1	p3	(AGA)5	15	1208	1222
VfUg18612	1	p3	(AGA)5	15	1208	1222
VfUg18619	1	p2	(GA)6	12	445	456
VfUg18655	1	p3	(TCT)5	15	2694	2708
VfUg18656	1	p3	(TCT)5	15	2629	2643
VfUg18659	1	p2	(AG)6	12	122	133
VfUg18673	1	p3	(CAG)5	15	1444	1458
VfUg18674	1	p3	(CAG)5	15	1354	1368
VfUg18729	1	p2	(CG)7	14	155	168
VfUg18754	1	p2	(AT)8	16	244	259
VfUg18755	1	p2	(TA)9	18	115	132
VfUg18822	1	p3	(TCT)6	18	90	107
VfUg18863	1	p3	(CAC)6	18	295	312
VfUg18900	1	p3	(TGA)5	15	147	161
VfUg18905	1	p2	(AC)10	20	428	447
VfUg18951	1	p3	(GGA)5	15	2391	2405
VfUg18952	1	p3	(GGA)5	15	697	711
VfUg18957	1	p2	(GA)6	12	519	530
VfUg18988	1	p3	(CTT)5	15	674	688
VfUg19025	1	p2	(AG)8	16	189	204
VfUg19045	1	p3	(TGA)6	18	237	254
VfUg19140	1	p2	(CA)6	12	335	346
VfUg19174	1	p2	(GA)8	16	567	582
VfUg19175	1	p3	(GAA)5	15	3044	3058
VfUg19175	2	p3	(AGA)7	21	3169	3189
VfUg19176	1	p3	(GAA)5	15	298	312
VfUg19176	2	p3	(AGA)7	21	423	443
VfUg19266	1	p3	(AAT)5	15	1082	1096
VfUg19302	1	p3	(TCA)5	15	544	558
VfUg19303	1	p3	(TCA)5	15	544	558
VfUg19355	1	p3	(AAT)6	18	159	176
VfUg19382	1	p2	(AT)8	16	180	195
VfUg19440	1	p3	(CTT)5	15	244	258
VfUg19456	1	p3	(AAG)5	15	94	108
VfUg19481	1	p2	(CT)6	12	38	49
VfUg19483	1	p2	(GA)6	12	1020	1031
VfUg19517	1	p2	(GA)6	12	721	732
VfUg19537	1	p2	(CT)6	12	31	42
VfUg19567	1	p3	(CTC)5	15	431	445
VfUg19568	1	p3	(CTC)5	15	431	445
VfUg19568	2	p2	(TC)6	12	566	577
VfUg19629	1	p3	(GAA)6	18	310	327
VfUg19629	2	p3	(AGA)5	15	596	610
VfUg19630	1	p3	(GAA)6	18	310	327
VfUg19630	2	p3	(AGA)5	15	596	610
VfUg19632	1	p3	(ATT)5	15	373	387
VfUg19665	1	p2	(GA)7	14	397	410
VfUg19679	1	p2	(CT)7	14	95	108
VfUg19689	1	p3	(CAG)5	15	2540	2554
VfUg19690	1	p3	(CAG)5	15	758	772
VfUg19693	1	p3	(CAT)5	15	676	690
VfUg19698	1	p3	(ATT)6	18	79	96
VfUg19698	2	p2	(GA)10	20	600	619
VfUg19748	1	p3	(TGA)5	15	63	77
VfUg19749	1	p3	(TGT)5	15	101	115
VfUg19790	1	p2	(GA)7	14	245	258
VfUg19791	1	p2	(GA)7	14	64	77
VfUg19798	1	p5	(AAAAG)4	20	212	231
VfUg19798	2	p3	(CAA)5	15	823	837
VfUg19875	1	p3	(TTG)6	18	261	278
VfUg19878	1	p2	(TC)6	12	91	102
VfUg19878	2	p3	(TAG)5	15	781	795
VfUg19881	1	p2	(AG)6	12	179	190
VfUg19954	1	p3	(TTG)5	15	202	216
VfUg19954	2	p3	(TGC)5	15	345	359
VfUg19956	1	p3	(ATA)5	15	221	235
VfUg19978	1	p2	(TG)8	16	94	109
VfUg19993	1	p4	(TGGC)5	20	1872	1891
VfUg19993	2	p2	(CT)7	14	2006	2019
VfUg19994	1	p4	(TGGC)5	20	453	472
VfUg19994	2	p2	(CT)7	14	587	600
VfUg20112	1	p2	(AG)7	14	2240	2253
VfUg20113	1	p2	(AG)7	14	2176	2189
VfUg20114	1	p2	(AG)7	14	2153	2166
VfUg20139	1	p2	(AG)6	12	192	203
VfUg20152	1	p3	(AGA)5	15	225	239
VfUg20307	1	p3	(ATA)5	15	273	287
VfUg20307	2	p3	(ATA)5	15	402	416
VfUg20308	1	p3	(ATA)5	15	273	287
VfUg20319	1	p3	(AGA)5	15	36	50
VfUg20364	1	p3	(GGA)5	15	65	79
VfUg20375	1	p2	(AG)7	14	103	116
VfUg20401	1	p3	(TAG)6	18	118	135
VfUg20401	2	p2	(AG)6	12	901	912
VfUg20410	1	p2	(AG)7	14	2024	2037
VfUg20427	1	p3	(CCA)5	15	811	825
VfUg20429	1	p3	(CCA)5	15	390	404
VfUg20434	1	p4	(AAAT)5	20	609	628
VfUg20443	1	p2	(GA)6	12	88	99
VfUg20443	2	p5	(TTTAT)4	20	404	423
VfUg20476	1	p2	(AG)6	12	248	259
VfUg20525	1	p2	(CT)7	14	69	82
VfUg20553	1	p3	(TTG)5	15	1295	1309
VfUg20554	1	p3	(TTG)5	15	980	994
VfUg20560	1	p2	(AG)8	16	71	86
VfUg20567	1	p2	(GA)6	12	252	263
VfUg20567	2	p2	(AG)6	12	423	434
VfUg20590	1	p2	(TC)6	12	135	146
VfUg20592	1	p2	(TC)6	12	135	146
VfUg20593	1	p2	(TC)6	12	135	146
VfUg20605	1	p3	(AGG)5	15	368	382
VfUg20606	1	p3	(AGG)5	15	368	382
VfUg20652	1	p3	(ATT)5	15	114	128
VfUg20672	1	p2	(TA)6	12	2270	2281
VfUg20678	1	p3	(GAA)5	15	2406	2420
VfUg20683	1	p2	(TC)6	12	1528	1539
VfUg20684	1	p2	(TC)6	12	643	654
VfUg20731	1	p3	(CTC)5	15	252	266
VfUg20745	1	p3	(GGT)6	18	142	159
VfUg20867	1	p2	(TC)7	14	274	287
VfUg20875	1	p2	(GA)9	18	1705	1722
VfUg20877	1	p2	(GA)9	18	1656	1673
VfUg20914	1	p2	(GA)9	18	76	93
VfUg20926	1	p3	(TAT)6	18	121	138
VfUg20936	1	p2	(AT)6	12	147	158
VfUg20952	1	p3	(TCA)5	15	390	404
VfUg21043	1	p4	(ATTT)5	20	769	788
VfUg21058	1	p2	(AG)7	14	381	394
VfUg21066	1	p2	(GA)7	14	382	395
VfUg21099	1	p6	(CCTCTC)4	24	99	122
VfUg21100	1	p5	(TGGTA)4	20	111	130
VfUg21120	1	p2	(CT)7	14	488	501
VfUg21121	1	p2	(CT)7	14	488	501
VfUg21128	1	p3	(ACC)6	18	138	155
VfUg21178	1	p3	(CCG)6	18	287	304
VfUg21191	1	p3	(CAA)5	15	131	145
VfUg21196	1	p2	(CT)9	18	1	18
VfUg21196	2	p3	(GGT)6	18	238	255
VfUg21201	1	p5	(TTTTC)4	20	1	20
VfUg21201	2	p3	(TTC)6	18	126	143
VfUg21270	1	p2	(GA)6	12	48	59
VfUg21305	1	p3	(CTG)5	15	331	345
VfUg21306	1	p2	(GT)9	18	1	18
VfUg21306	2	p3	(AAG)6	18	308	325
VfUg21316	1	p2	(AC)9	18	108	125
VfUg21341	1	p2	(TA)7	14	757	770
VfUg21377	1	p3	(AAG)5	15	533	547
VfUg21378	1	p3	(AAG)5	15	533	547
VfUg21454	1	p3	(AAC)6	18	1	18
VfUg21454	2	p3	(GTG)5	15	772	786
VfUg21525	1	p6	(GTGCCA)4	24	1309	1332
VfUg21541	1	p2	(AG)6	12	962	973
VfUg21577	1	p2	(AT)6	12	78	89
VfUg21606	1	p3	(TTC)6	18	292	309
VfUg21621	1	p2	(GA)9	18	1	18
VfUg21621	2	p3	(TCA)6	18	245	262
VfUg21622	1	p3	(ATC)6	18	151	168
VfUg21624	1	p2	(GA)6	12	282	293
VfUg21625	1	p3	(GTA)5	15	561	575
VfUg21689	1	p3	(ATC)5	15	152	166
VfUg21691	1	p2	(TC)6	12	92	103
VfUg21692	1	p2	(TC)6	12	92	103
VfUg21701	1	p2	(GA)6	12	1549	1560
VfUg21705	1	p2	(TG)7	14	42	55
VfUg21706	1	p2	(TC)6	12	66	77
VfUg21738	1	p2	(TC)7	14	320	333
VfUg21804	1	p3	(TGC)5	15	321	335
VfUg21804	2	p6	(TTGGTT)4	24	890	913
VfUg21837	1	p3	(ATA)7	21	64	84
VfUg21871	1	p2	(CT)6	12	903	914
VfUg21877	1	p2	(GA)7	14	579	592
VfUg21919	1	p2	(AT)6	12	1103	1114
VfUg21926	1	p2	(AG)7	14	208	221
VfUg21938	1	p3	(CTT)6	18	838	855
VfUg21939	1	p2	(TC)8	16	355	370
VfUg21939	2	p2	(AT)6	12	490	501
VfUg21940	1	p2	(TC)7	14	43	56
VfUg21940	2	p2	(AT)6	12	176	187
VfUg21996	1	p2	(TA)6	12	180	191
VfUg22037	1	p2	(AG)7	14	227	240
VfUg22050	1	p2	(AT)6	12	282	293
VfUg22050	2	c	(TC)7taatggaatcttttgttggagttgaaactgaaaaagttttgatttttataactctatagaga(AG)9	94	1380	1473
VfUg22108	1	p3	(GAA)6	18	1658	1675
VfUg22109	1	p3	(GAA)6	18	1572	1589
VfUg22120	1	p3	(TTC)6	18	2289	2306
VfUg22127	1	p3	(GTT)5	15	2146	2160
VfUg22134	1	p3	(ATG)5	15	182	196
VfUg22145	1	p3	(CAC)5	15	263	277
VfUg22146	1	p3	(AAT)7	21	53	73
VfUg22147	1	p3	(AAT)7	21	53	73
VfUg22179	1	c	(CA)6(CT)6	24	135	158
VfUg22180	1	c	(CA)6(CT)6	24	135	158
VfUg22181	1	c	(CA)6(CT)6	24	135	158
VfUg22200	1	p3	(TAA)6	18	373	390
VfUg22241	1	p2	(AG)6	12	1865	1876
VfUg22281	1	p2	(GT)6	12	156	167
VfUg22284	1	p2	(GA)7	14	1967	1980
VfUg22285	1	p2	(GA)7	14	1949	1962
VfUg22297	1	p2	(TA)8	16	218	233
VfUg22309	1	p3	(GAG)7	21	584	604
VfUg22310	1	p3	(GAG)7	21	523	543
VfUg22361	1	p2	(TC)6	12	65	76
VfUg22365	1	p3	(ATA)5	15	752	766
VfUg22411	1	p3	(TTC)5	15	265	279
VfUg22431	1	p3	(TCT)5	15	230	244
VfUg22437	1	p2	(CT)6	12	326	337
VfUg22439	1	p2	(TC)6	12	624	635
VfUg22440	1	p2	(TC)6	12	106	117
VfUg22477	1	p3	(TTA)6	18	5	22
VfUg22477	2	p3	(CTG)6	18	655	672
VfUg22477	3	p3	(TGG)6	18	917	934
VfUg22486	1	p2	(TA)6	12	120	131
VfUg22488	1	p2	(GA)7	14	68	81
VfUg22608	1	p2	(GA)7	14	998	1011
VfUg22609	1	p2	(GA)7	14	903	916
VfUg22611	1	p2	(AG)6	12	2111	2122
VfUg22630	1	p3	(ACC)6	18	1	18
VfUg22630	2	p5	(AAGCC)4	20	122	141
VfUg22630	3	p3	(GGT)6	18	320	337
VfUg22632	1	p3	(CCT)6	18	1	18
VfUg22632	2	p3	(TGA)5	15	160	174
VfUg22632	3	p3	(CCA)6	18	346	363
VfUg22649	1	p2	(CT)6	12	56	67
VfUg22657	1	p2	(AG)6	12	367	378
VfUg22704	1	p2	(AG)6	12	334	345
VfUg22709	1	p3	(ATG)5	15	666	680
VfUg22720	1	p2	(CT)7	14	40	53
VfUg22771	1	p3	(ATT)5	15	143	157
VfUg22810	1	p2	(TA)6	12	40	51
VfUg22855	1	p3	(TCA)5	15	1263	1277
VfUg22857	1	p2	(CA)7	14	200	213
VfUg22866	1	p2	(CT)8	16	1102	1117
VfUg22883	1	p2	(TA)6	12	43	54
VfUg22973	1	p3	(TTA)5	15	932	946
VfUg22979	1	p2	(AT)6	12	146	157
VfUg22979	2	p3	(CAT)5	15	555	569
VfUg22992	1	p3	(CAC)6	18	35	52
VfUg22992	2	p3	(CAC)6	18	202	219
VfUg23006	1	p2	(TG)9	18	453	470
VfUg23007	1	p2	(TG)9	18	216	233
VfUg23020	1	p3	(GTG)5	15	277	291
VfUg23145	1	p2	(AG)7	14	31	44
VfUg23145	2	p2	(GA)10	20	400	419
VfUg23159	1	p2	(GA)6	12	123	134
VfUg23177	1	p2	(AT)7	14	174	187
VfUg23205	1	p3	(AGA)5	15	437	451
VfUg23206	1	p2	(GT)7	14	145	158
VfUg23251	1	p3	(GAA)5	15	391	405
VfUg23282	1	p2	(CA)8	16	263	278
VfUg23305	1	p3	(AAT)5	15	39	53
VfUg23309	1	p3	(GTG)6	18	2661	2678
VfUg23309	2	c	(ATC)5acagtccagaagatgatggtagtaataagtaattactgtaatgcttgtgtattt(AG)8	85	3720	3804
VfUg23309	3	p3	(ATA)7	21	4327	4347
VfUg23310	1	p3	(GTG)6	18	1735	1752
VfUg23310	2	c	(ATC)5acagtccagaagatgatggtagtaataagtaattactgtaatgcttgtgtattt(AG)8	85	2794	2878
VfUg23310	3	p3	(ATA)7	21	3401	3421
VfUg23329	1	p3	(TCC)6	18	611	628
VfUg23329	2	p5	(AAAAT)4	20	936	955
VfUg23330	1	p3	(TCC)6	18	528	545
VfUg23330	2	p5	(AAAAT)4	20	853	872
VfUg23359	1	p3	(GTT)5	15	1750	1764
VfUg23392	1	p2	(AG)7	14	60	73
VfUg23395	1	p2	(GA)7	14	1221	1234
VfUg23396	1	p2	(GA)7	14	1151	1164
VfUg23397	1	p2	(GA)7	14	1131	1144
VfUg23398	1	p2	(GA)7	14	1110	1123
VfUg23399	1	p2	(GA)7	14	1061	1074
VfUg23400	1	p2	(GA)7	14	1020	1033
VfUg23404	1	p5	(TTTTA)4	20	2984	3003
VfUg23405	1	p5	(TTTTA)4	20	2837	2856
VfUg23406	1	p5	(TTTTA)4	20	2810	2829
VfUg23407	1	p5	(TTTTA)4	20	2386	2405
VfUg23408	1	p5	(TTTTA)4	20	2239	2258
VfUg23409	1	p5	(TTTTA)4	20	2212	2231
VfUg23412	1	p2	(GA)8	16	2802	2817
VfUg23413	1	p2	(GA)8	16	2699	2714
VfUg23425	1	p3	(TTC)6	18	2	19
VfUg23425	2	p2	(CT)6	12	241	252
VfUg23465	1	p2	(AG)7	14	1655	1668
VfUg23479	1	p4	(GGTT)5	20	1672	1691
VfUg23521	1	p3	(AGA)6	18	635	652
VfUg23567	1	p3	(ATT)6	18	1298	1315
VfUg23585	1	p2	(AG)6	12	255	266
VfUg23623	1	p3	(ATT)5	15	93	107
VfUg23623	2	p2	(CA)7	14	1335	1348
VfUg23628	1	p2	(AG)9	18	746	763
VfUg23631	1	p3	(ATC)5	15	1148	1162
VfUg23665	1	p3	(AGC)5	15	813	827
VfUg23667	1	p5	(ATTTT)4	20	1767	1786
VfUg23690	1	p5	(TTAAA)4	20	47	66
VfUg23725	1	p2	(GA)7	14	1084	1097
VfUg23733	1	p2	(TC)6	12	104	115
VfUg23734	1	p2	(TC)6	12	104	115
VfUg23753	1	p3	(ACC)5	15	2681	2695
VfUg23754	1	p3	(ACC)5	15	2614	2628
VfUg23755	1	p3	(ACC)5	15	952	966
VfUg23757	1	p2	(TA)6	12	219	230
VfUg23768	1	p2	(AT)10	20	1023	1042
VfUg23768	2	p3	(CCG)5	15	1885	1899
VfUg23769	1	p3	(GGC)7	21	346	366
VfUg23781	1	p2	(CT)10	20	1162	1181
VfUg23781	2	p2	(TC)6	12	1320	1331
VfUg23792	1	p2	(TA)6	12	674	685
VfUg23793	1	p2	(TA)6	12	674	685
VfUg23794	1	p2	(TA)6	12	565	576
VfUg23795	1	p2	(TA)6	12	565	576
VfUg23805	1	p3	(AAC)5	15	743	757
VfUg23852	1	p3	(GTC)5	15	3464	3478
VfUg23862	1	p3	(TGG)5	15	3108	3122
VfUg23868	1	p3	(CTG)5	15	501	515
VfUg23880	1	p2	(AG)7	14	671	684
VfUg23912	1	p6	(GAAAGC)4	24	1222	1245
VfUg23942	1	p2	(GA)8	16	1044	1059
VfUg23943	1	p2	(GA)8	16	1015	1030
VfUg23944	1	p2	(GA)8	16	355	370
VfUg23945	1	p2	(GA)8	16	326	341
VfUg23949	1	p3	(TCT)5	15	299	313
VfUg23950	1	p3	(TCT)5	15	299	313
VfUg23974	1	p3	(CCA)5	15	4	18
VfUg23974	2	p2	(TC)6	12	224	235
VfUg23979	1	p3	(TAC)5	15	1511	1525
VfUg23982	1	p2	(AG)6	12	2135	2146
VfUg23992	1	p3	(TTC)5	15	621	635
VfUg24026	1	p3	(GGA)6	18	1021	1038
VfUg24028	1	p2	(AG)9	18	1	18
VfUg24028	2	p3	(GCA)6	18	167	184
VfUg24028	3	p3	(GGA)7	21	368	388
VfUg24030	1	p3	(TTC)5	15	363	377
VfUg24030	2	p4	(ACAG)6	24	2217	2240
VfUg24030	3	p2	(AT)8	16	2585	2600
VfUg24031	1	p2	(CT)6	12	66	77
VfUg24031	2	p4	(ACAG)6	24	662	685
VfUg24031	3	p2	(AT)8	16	1030	1045
VfUg24032	1	p2	(TC)6	12	510	521
VfUg24047	1	p5	(ACCAA)4	20	128	147
VfUg24055	1	p3	(TTC)5	15	96	110
VfUg24056	1	p3	(TTC)5	15	96	110
VfUg24057	1	p3	(TTC)5	15	96	110
VfUg24107	1	p3	(CAT)7	21	685	705
VfUg24128	1	p3	(GTT)5	15	291	305
VfUg24131	1	p2	(AG)6	12	103	114
VfUg24134	1	p3	(AGG)5	15	3049	3063
VfUg24141	1	p3	(GAA)5	15	423	437
VfUg24178	1	p2	(CT)6	12	240	251
VfUg24178	2	p3	(TTC)5	15	2689	2703
VfUg24179	1	p2	(CT)6	12	240	251
VfUg24179	2	p3	(TTC)5	15	2402	2416
VfUg24203	1	p2	(TA)6	12	104	115
VfUg24204	1	p2	(TA)6	12	104	115
VfUg24210	1	p4	(TTTC)5	20	693	712
VfUg24220	1	p2	(AG)9	18	1969	1986
VfUg24222	1	p2	(AG)9	18	1363	1380
VfUg24296	1	p2	(GA)7	14	1552	1565
VfUg24297	1	p2	(GA)7	14	1319	1332
VfUg24299	1	p2	(GA)7	14	316	329
VfUg24319	1	p2	(AG)8	16	59	74
VfUg24347	1	p3	(AGA)6	18	1222	1239
VfUg24348	1	p3	(AGA)6	18	1123	1140
VfUg24349	1	p2	(AG)8	16	39	54
VfUg24349	2	p3	(AGA)6	18	1111	1128
VfUg24350	1	p2	(AG)8	16	39	54
VfUg24350	2	p3	(AGA)6	18	1012	1029
VfUg24352	1	p3	(CAA)5	15	55	69
VfUg24354	1	p3	(AAG)5	15	1980	1994
VfUg24361	1	p2	(CT)6	12	148	159
VfUg24363	1	p2	(CT)6	12	148	159
VfUg24421	1	p5	(AGGCG)4	20	1443	1462
VfUg24422	1	p5	(AGGCG)4	20	1309	1328
VfUg24469	1	p2	(TC)7	14	382	395
VfUg24470	1	p2	(TC)7	14	382	395
VfUg24473	1	p2	(CT)7	14	114	127
VfUg24506	1	p3	(CAT)5	15	723	737
VfUg24528	1	p2	(CT)10	20	1	20
VfUg24528	2	p3	(GAA)7	21	723	743
VfUg24529	1	p2	(CT)10	20	1	20
VfUg24529	2	p3	(GAA)7	21	723	743
VfUg24531	1	p2	(CA)8	16	935	950
VfUg24533	1	p3	(GTT)5	15	293	307
VfUg24535	1	p2	(TC)6	12	61	72
VfUg24558	1	p2	(AG)6	12	160	171
VfUg24563	1	p2	(CT)6	12	110	121
VfUg24571	1	p2	(AG)7	14	58	71
VfUg24571	2	p3	(ATC)5	15	186	200
VfUg24572	1	p3	(GTG)5	15	864	878
VfUg24597	1	p2	(AG)7	14	3169	3182
VfUg24598	1	p2	(AG)7	14	3080	3093
VfUg24620	1	p3	(CGA)5	15	1369	1383
VfUg24621	1	p3	(CGA)5	15	1281	1295
VfUg24622	1	p3	(CGA)5	15	1005	1019
VfUg24623	1	p3	(CGA)5	15	917	931
VfUg24648	1	p3	(AAT)5	15	530	544
VfUg24651	1	p3	(TGC)6	18	4	21
VfUg24651	2	p2	(AG)7	14	1100	1113
VfUg24672	1	p2	(TA)7	14	354	367
VfUg24678	1	p6	(GATTTT)4	24	2307	2330
VfUg24679	1	p6	(GATTTT)4	24	2307	2330
VfUg24686	1	p2	(AG)10	20	233	252
VfUg24688	1	p2	(AT)6	12	1210	1221
VfUg24702	1	c	(TGC)7(TGA)5	36	1639	1674
VfUg24702	2	p3	(AGC)7	21	2922	2942
VfUg24703	1	p3	(TGC)7	21	1639	1659
VfUg24704	1	p3	(CTG)7	21	479	499
VfUg24705	1	p3	(CTG)7	21	479	499
VfUg24706	1	p3	(CTG)7	21	183	203
VfUg24707	1	p3	(CTG)7	21	183	203
VfUg24722	1	p2	(GA)7	14	1823	1836
VfUg24723	1	p2	(GA)7	14	1723	1736
VfUg24724	1	p2	(GA)7	14	55	68
VfUg24724	2	p3	(TCA)5	15	310	324
VfUg24737	1	p2	(TC)7	14	139	152
VfUg24751	1	p3	(CAT)5	15	121	135
VfUg24754	1	p2	(AT)10	20	1	20
VfUg24754	2	p3	(CCA)5	15	2407	2421
VfUg24755	1	p3	(CCA)6	18	147	164
VfUg24772	1	p6	(TCTGGT)4	24	313	336
VfUg24773	1	p6	(GTTCTG)4	24	159	182
VfUg24780	1	p3	(ATA)5	15	215	229
VfUg24783	1	p3	(TCT)5	15	812	826
VfUg24784	1	p2	(TC)6	12	157	168
VfUg24806	1	p3	(TTC)5	15	119	133
VfUg24806	2	p3	(GGA)5	15	836	850
VfUg24807	1	p3	(TTC)5	15	46	60
VfUg24849	1	p2	(AG)7	14	2207	2220
VfUg24850	1	p2	(AG)7	14	1454	1467
VfUg24875	1	p3	(AGA)5	15	1468	1482
VfUg24896	1	p4	(TGTA)5	20	2218	2237
VfUg24897	1	p4	(TGTA)5	20	2203	2222
VfUg24898	1	p4	(TGTA)5	20	2122	2141
VfUg24899	1	p4	(TGTA)5	20	2107	2126
VfUg24900	1	p4	(TGTA)5	20	641	660
VfUg24908	1	p2	(CT)7	14	492	505
VfUg24937	1	p2	(CT)7	14	108	121
VfUg24940	1	p2	(GA)9	18	1540	1557
VfUg24947	1	p3	(ACC)5	15	968	982
VfUg24952	1	c	(TCT)7acttctttatcttcttcttctacttccc(CTT)5	64	1	64
VfUg24952	2	p3	(CAT)5	15	800	814
VfUg24954	1	p6	(AATGGA)6	36	135	170
VfUg24954	2	p3	(AGA)7	21	902	922
VfUg24956	1	p2	(TC)8	16	88	103
VfUg24957	1	p2	(TC)8	16	88	103
VfUg24975	1	p2	(TC)6	12	31	42
VfUg24977	1	p2	(CT)8	16	161	176
VfUg24977	2	c	(TC)6taaaagaagcacacatgcagtaggaaactgcttggcaaccctcctaacattaccaccattaaacaatggctttcctgaaataatttcttaagttg(CT)9	125	1842	1966
VfUg24978	1	p2	(CT)8	16	161	176
VfUg24978	2	c	(TC)6taaaagaagcacacatgcagtaggaaactgcttggcaaccctcctaacattaccaccattaaacaatggctttcctgaaataatttcttaagttg(CT)9	125	1715	1839
VfUg24979	1	p2	(CT)8	16	161	176
VfUg24984	1	p3	(GCA)5	15	2269	2283
VfUg24985	1	p3	(GCA)5	15	2216	2230
VfUg24986	1	p3	(GCA)5	15	2269	2283
VfUg24987	1	p3	(GCA)5	15	2216	2230
VfUg25023	1	p3	(TTA)5	15	255	269
VfUg25042	1	p6	(GATCAC)4	24	1015	1038
VfUg25043	1	p3	(TCT)5	15	30	44
VfUg25043	2	p3	(TCT)5	15	234	248
VfUg25047	1	p3	(AGA)7	21	4	24
VfUg25047	2	p2	(CT)8	16	129	144
VfUg25047	3	p2	(TA)6	12	1366	1377
VfUg25048	1	p3	(CCA)6	18	231	248
VfUg25048	2	p3	(TGG)5	15	422	436
VfUg25051	1	p2	(TC)7	14	509	522
VfUg25078	1	p2	(AT)7	14	273	286
VfUg25083	1	p2	(AC)9	18	33	50
VfUg25083	2	p3	(AGA)5	15	2615	2629
VfUg25107	1	p3	(AAT)8	24	72	95
VfUg25108	1	p3	(GCC)5	15	233	247
VfUg25116	1	p3	(TTC)5	15	588	602
VfUg25117	1	p3	(TTC)5	15	588	602
VfUg25124	1	p2	(GA)11	22	1	22
VfUg25124	2	p3	(AGA)5	15	540	554
VfUg25130	1	p2	(GA)12	24	1	24
VfUg25130	2	p3	(CTG)7	21	472	492
VfUg25160	1	p3	(CTT)5	15	432	446
VfUg25183	1	p3	(CTC)5	15	367	381
VfUg25185	1	p2	(CT)10	20	107	126
VfUg25198	1	p3	(AGC)6	18	100	117
VfUg25199	1	p3	(AGC)6	18	100	117
VfUg25234	1	p2	(CA)6	12	86	97
VfUg25239	1	p2	(CA)12	24	2990	3013
VfUg25240	1	p2	(CA)12	24	2805	2828
VfUg25241	1	p2	(CA)12	24	2990	3013
VfUg25242	1	p2	(CA)12	24	2805	2828
VfUg25244	1	p3	(TCC)6	18	3436	3453
VfUg25247	1	p3	(GTG)5	15	3887	3901
VfUg25248	1	p3	(GTG)5	15	3787	3801
VfUg25262	1	p2	(TA)10	20	238	257
VfUg25270	1	p3	(GCT)5	15	2170	2184
VfUg25270	2	p3	(GAA)5	15	2728	2742
VfUg25270	3	p3	(TGA)5	15	3135	3149
VfUg25271	1	p3	(GCT)5	15	2107	2121
VfUg25271	2	p3	(GAA)5	15	2665	2679
VfUg25271	3	p3	(TGA)5	15	3072	3086
VfUg25272	1	p3	(GCT)5	15	2024	2038
VfUg25272	2	p3	(GAA)5	15	2582	2596
VfUg25272	3	p3	(TGA)5	15	2989	3003
VfUg25273	1	p3	(GCT)5	15	1961	1975
VfUg25273	2	p3	(GAA)5	15	2519	2533
VfUg25273	3	p3	(TGA)5	15	2926	2940
VfUg25274	1	p2	(TA)9	18	75	92
VfUg25274	2	p3	(TAA)6	18	808	825
VfUg25274	3	c	(AG)7aaaaagtggctatataacttgtatcactaactactgag(TA)9	70	1037	1106
VfUg25283	1	p2	(AT)10	20	660	679
VfUg25283	2	p2	(AG)6	12	1871	1882
VfUg25293	1	p2	(CT)9	18	417	434
VfUg25293	2	p3	(GCT)5	15	1043	1057
VfUg25306	1	p3	(ATA)7	21	1	21
VfUg25306	2	p3	(ATT)5	15	471	485
VfUg25306	3	p2	(TG)6	12	2167	2178
VfUg25317	1	p3	(ATC)5	15	157	171
VfUg25318	1	p3	(ATC)5	15	157	171
VfUg25325	1	p3	(GAT)5	15	715	729
VfUg25328	1	p2	(AG)6	12	347	358
VfUg25335	1	p2	(TC)6	12	195	206
VfUg25336	1	p2	(TC)6	12	195	206
VfUg25338	1	p2	(AG)8	16	236	251
VfUg25345	1	p3	(TAC)6	18	1835	1852
VfUg25348	1	p2	(AG)6	12	921	932
VfUg25349	1	p2	(AG)6	12	921	932
VfUg25351	1	p3	(GTG)5	15	1033	1047
VfUg25352	1	p3	(GTG)5	15	1033	1047
VfUg25353	1	p3	(GTG)5	15	1033	1047
VfUg25381	1	p2	(AT)6	12	410	421
VfUg25381	2	p3	(GAA)6	18	1452	1469
VfUg25382	1	p3	(GAA)6	18	525	542
VfUg25383	1	p2	(AG)8	16	742	757
VfUg25395	1	p3	(CTT)5	15	150	164
VfUg25409	1	p2	(TC)8	16	134	149
VfUg25411	1	p2	(TC)8	16	134	149
VfUg25423	1	p3	(CAC)6	18	78	95
VfUg25423	2	p3	(GAA)5	15	274	288
VfUg25424	1	p3	(CAC)6	18	78	95
VfUg25424	2	p3	(GAA)5	15	274	288
VfUg25438	1	p3	(GGA)7	21	1785	1805
VfUg25447	1	p2	(TA)6	12	278	289
VfUg25449	1	p2	(TC)7	14	137	150
VfUg25463	1	p2	(TG)6	12	429	440
VfUg25465	1	p2	(TG)6	12	383	394
VfUg25476	1	p5	(TGCTT)4	20	622	641
VfUg25485	1	p2	(TA)7	14	50	63
VfUg25486	1	p2	(TA)7	14	50	63
VfUg25487	1	p2	(TA)7	14	50	63
VfUg25490	1	p3	(CAA)5	15	179	193
VfUg25491	1	p3	(CAA)5	15	179	193
VfUg25492	1	p3	(CAC)5	15	326	340
VfUg25524	1	p2	(CT)6	12	160	171
VfUg25534	1	p3	(ACC)5	15	355	369
VfUg25546	1	p3	(GAT)6	18	647	664
VfUg25572	1	p2	(CT)7	14	4083	4096
VfUg25576	1	p3	(GCG)5	15	4449	4463
VfUg25592	1	p3	(TGA)6	18	778	795
VfUg25592	2	p3	(TGG)5	15	2354	2368
VfUg25601	1	p3	(GGT)5	15	1993	2007
VfUg25602	1	p3	(GGT)5	15	1959	1973
VfUg25604	1	p3	(GGT)5	15	1858	1872
VfUg25605	1	p3	(GGT)5	15	1824	1838
VfUg25626	1	p6	(CATCCA)4	24	763	786
VfUg25632	1	p2	(AG)6	12	74	85
VfUg25642	1	p3	(AGA)5	15	266	280
VfUg25657	1	p2	(GA)6	12	549	560
VfUg25660	1	p3	(AAG)5	15	312	326
VfUg25713	1	p5	(AATTA)4	20	267	286
VfUg25725	1	p2	(CT)6	12	478	489
VfUg25744	1	p4	(AAAG)5	20	194	213
VfUg25744	2	p3	(TCA)5	15	681	695
VfUg25750	1	p4	(TTCT)6	24	1381	1404
VfUg25751	1	p4	(TTCT)6	24	1304	1327
VfUg25753	1	p4	(TTTC)5	20	589	608
VfUg25754	1	p4	(TTTC)5	20	589	608
VfUg25756	1	p3	(TTC)7	21	1	21
VfUg25756	2	p3	(ATT)7	21	919	939
VfUg25781	1	p2	(CT)7	14	160	173
VfUg25781	2	p3	(TAG)5	15	730	744
VfUg25782	1	p2	(CT)7	14	160	173
VfUg25782	2	p3	(TAG)5	15	730	744
VfUg25798	1	p3	(GTG)6	18	230	247
VfUg25800	1	p2	(TC)7	14	55	68
VfUg25802	1	p2	(TC)7	14	55	68
VfUg25803	1	p2	(TG)8	16	180	195
VfUg25804	1	p2	(TG)8	16	180	195
VfUg25828	1	p3	(CAA)5	15	104	118
VfUg25830	1	p2	(CT)6	12	230	241
VfUg25861	1	p3	(GGT)5	15	1762	1776
VfUg25867	1	p2	(TC)6	12	125	136
VfUg25873	1	p2	(TA)6	12	701	712
VfUg25874	1	p2	(TA)6	12	494	505
VfUg25877	1	p2	(TG)8	16	201	216
VfUg25893	1	p2	(GA)7	14	85	98
VfUg25894	1	p2	(GA)7	14	85	98
VfUg25897	1	p6	(AGGTTC)4	24	439	462
VfUg25899	1	p3	(GAG)6	18	235	252
VfUg25900	1	p2	(AT)8	16	400	415
VfUg25901	1	p3	(CTT)5	15	411	425
VfUg25909	1	p6	(TTCACT)4	24	2054	2077
VfUg25909	2	p2	(AG)6	12	2744	2755
VfUg25910	1	p6	(TTCACT)4	24	1957	1980
VfUg25910	2	p2	(AG)6	12	2647	2658
VfUg25917	1	p3	(CAT)5	15	85	99
VfUg25920	1	p2	(TC)6	12	150	161
VfUg25927	1	p2	(CT)6	12	156	167
VfUg25927	2	p3	(CAA)5	15	321	335
VfUg25927	3	p3	(ATG)6	18	1505	1522
VfUg25961	1	p2	(GA)8	16	195	210
VfUg25996	1	p4	(CCAG)5	20	1109	1128
VfUg25997	1	p4	(CCAG)5	20	1043	1062
VfUg25998	1	p4	(CCAG)5	20	954	973
VfUg25999	1	p4	(CCAG)5	20	747	766
VfUg26011	1	p2	(AC)9	18	192	209
VfUg26028	1	p2	(AG)9	18	436	453
VfUg26030	1	p6	(TTTTGA)4	24	1528	1551
VfUg26036	1	p2	(TC)7	14	75	88
VfUg26066	1	p6	(CCATGA)4	24	944	967
VfUg26070	1	p2	(TC)6	12	49	60
VfUg26071	1	p3	(TAA)6	18	154	171
VfUg26085	1	p3	(GCA)5	15	269	283
VfUg26093	1	p3	(GGT)6	18	1156	1173
VfUg26094	1	p6	(CCTGAG)4	24	1026	1049
VfUg26098	1	p3	(TCA)5	15	901	915
VfUg26128	1	p2	(TC)6	12	5581	5592
VfUg26135	1	p2	(CA)6	12	1402	1413
VfUg26135	2	p4	(TTTC)6	24	1667	1690
VfUg26136	1	p2	(CA)6	12	1314	1325
VfUg26136	2	p4	(TTTC)6	24	1579	1602
VfUg26149	1	p3	(CTC)5	15	1634	1648
VfUg26150	1	p3	(CTC)5	15	1530	1544
VfUg26154	1	p2	(TA)9	18	491	508
VfUg26155	1	p3	(TTA)5	15	151	165
VfUg26155	2	p2	(TA)9	18	475	492
VfUg26170	1	p2	(TC)8	16	664	679
VfUg26171	1	p3	(ACC)6	18	1277	1294
VfUg26223	1	p2	(GA)6	12	976	987
VfUg26224	1	p2	(GA)6	12	935	946
VfUg26225	1	p2	(GA)6	12	859	870
VfUg26226	1	p2	(GA)6	12	859	870
VfUg26227	1	p2	(GA)6	12	818	829
VfUg26228	1	p2	(GA)6	12	742	753
VfUg26279	1	p2	(AG)6	12	109	120
VfUg26279	2	p2	(AG)7	14	1488	1501
VfUg26288	1	p3	(CCG)6	18	23	40
VfUg26288	2	p2	(AT)7	14	1200	1213
VfUg26314	1	p3	(TTA)5	15	157	171
VfUg26322	1	p2	(CT)6	12	261	272
VfUg26354	1	p2	(CT)7	14	488	501
VfUg26360	1	p2	(TA)6	12	3251	3262
VfUg26381	1	p2	(CT)7	14	178	191
VfUg26389	1	p3	(AAG)5	15	1379	1393
VfUg26424	1	p3	(GAA)5	15	574	588
VfUg26425	1	p2	(CT)8	16	98	113
VfUg26425	2	p3	(GAT)7	21	1475	1495
VfUg26449	1	p3	(TAT)6	18	311	328
VfUg26450	1	p3	(TAT)6	18	311	328
VfUg26459	1	p2	(AG)6	12	400	411
VfUg26459	2	p2	(AT)9	18	1275	1292
VfUg26464	1	p3	(ACT)5	15	1087	1101
VfUg26464	2	p2	(TA)6	12	1647	1658
VfUg26472	1	p2	(AT)8	16	270	285
VfUg26493	1	p6	(TTTTAA)4	24	1547	1570
VfUg26515	1	p2	(AT)7	14	160	173
VfUg26537	1	p2	(TC)6	12	238	249
VfUg26538	1	p2	(AG)9	18	5361	5378
VfUg26549	1	p4	(TGTT)6	24	1401	1424
VfUg26550	1	p4	(TTGT)6	24	88	111
VfUg26551	1	p4	(TTGT)6	24	88	111
VfUg26562	1	p3	(AGC)5	15	166	180
VfUg26572	1	p3	(GAA)5	15	88	102
VfUg26572	2	p6	(TGGTTG)4	24	2637	2660
VfUg26574	1	p2	(CT)8	16	91	106
VfUg26578	1	p2	(TC)6	12	140	151
VfUg26587	1	p2	(CT)6	12	44	55
VfUg26588	1	p2	(TC)6	12	97	108
VfUg26591	1	p3	(GCT)5	15	974	988
VfUg26591	2	p3	(TGT)7	21	1949	1969
VfUg26592	1	p3	(TGT)7	21	535	555
VfUg26602	1	p2	(TA)6	12	355	366
VfUg26613	1	p2	(TC)7	14	137	150
VfUg26614	1	p2	(TC)7	14	137	150
VfUg26644	1	p2	(CT)6	12	521	532
VfUg26644	2	p3	(GCG)6	18	830	847
VfUg26645	1	p2	(TA)6	12	229	240
VfUg26667	1	p6	(ACCATA)4	24	80	103
VfUg26693	1	p2	(AG)8	16	178	193
VfUg26694	1	p2	(AG)8	16	158	173
VfUg26779	1	p2	(TC)6	12	89	100
VfUg26780	1	p2	(TC)6	12	89	100
VfUg26832	1	p3	(TTC)5	15	46	60
VfUg26842	1	p2	(TC)8	16	316	331
VfUg26876	1	p5	(CAAGG)4	20	207	226
VfUg26896	1	p3	(CCG)5	15	656	670
VfUg26897	1	p3	(CCG)5	15	566	580
VfUg26902	1	p2	(TA)6	12	35	46
VfUg26933	1	p2	(TA)6	12	49	60
VfUg26933	2	p3	(TTC)5	15	322	336
VfUg26969	1	p5	(TTTGT)4	20	290	309
VfUg27009	1	p2	(CT)6	12	214	225
VfUg27010	1	p2	(CT)6	12	214	225
VfUg27011	1	p2	(CT)6	12	214	225
VfUg27028	1	p5	(GTTTT)4	20	665	684
VfUg27041	1	p2	(AT)6	12	158	169
VfUg27044	1	p2	(GA)8	16	102	117
VfUg27077	1	p3	(ACC)5	15	285	299
VfUg27078	1	p5	(ATTTT)4	20	2329	2348
VfUg27084	1	p3	(GAG)5	15	634	648
VfUg27084	2	c	(TA)6gggaaaaatatgggtaagcgagtgt(AG)10	57	852	908
VfUg27090	1	p6	(GAGAAC)4	24	180	203
VfUg27108	1	p2	(AT)6	12	92	103
VfUg27144	1	p2	(TC)10	20	1	20
VfUg27144	2	p3	(CCT)5	15	310	324
VfUg27166	1	p3	(ATT)5	15	1161	1175
VfUg27167	1	p3	(ATT)5	15	1161	1175
VfUg27184	1	p3	(CTT)6	18	403	420
VfUg27191	1	p2	(AT)8	16	277	292
VfUg27199	1	p2	(AT)8	16	103	118
VfUg27239	1	p3	(GAA)5	15	248	262
VfUg27272	1	p3	(AAG)5	15	80	94
VfUg27273	1	p2	(AG)7	14	375	388
VfUg27306	1	p3	(AGA)5	15	669	683
VfUg27320	1	p5	(AGAAA)4	20	2021	2040
VfUg27324	1	p3	(TAC)6	18	681	698
VfUg27325	1	c	(ATT)5(ACT)6	33	99	131
VfUg27333	1	p3	(TGA)6	18	2959	2976
VfUg27334	1	p3	(TGA)6	18	2373	2390
VfUg27335	1	p3	(TGA)6	18	2172	2189
VfUg27380	1	p3	(TTC)5	15	91	105
VfUg27428	1	p2	(TC)6	12	128	139
VfUg27429	1	p2	(TC)6	12	128	139
VfUg27510	1	p3	(TTC)5	15	378	392
VfUg27510	2	p2	(CT)7	14	573	586
VfUg27511	1	p3	(TTC)5	15	378	392
VfUg27511	2	p2	(CT)7	14	573	586
VfUg27512	1	p3	(TTC)5	15	378	392
VfUg27512	2	p2	(CT)7	14	573	586
VfUg27532	1	p2	(CT)6	12	121	132
VfUg27533	1	p2	(CT)6	12	121	132
VfUg27541	1	p2	(TA)7	14	585	598
VfUg27554	1	p3	(GAA)6	18	117	134
VfUg27564	1	p2	(GA)6	12	506	517
VfUg27599	1	p2	(AG)7	14	504	517
VfUg27637	1	p3	(TCA)6	18	505	522
VfUg27677	1	p2	(TA)7	14	51	64
VfUg27678	1	p2	(CT)7	14	194	207
VfUg27679	1	p2	(CT)7	14	194	207
VfUg27700	1	p3	(AAG)6	18	58	75
VfUg27701	1	p3	(AAG)6	18	58	75
VfUg27704	1	p3	(TTA)5	15	212	226
VfUg27721	1	p2	(AT)7	14	2828	2841
VfUg27722	1	p2	(AT)7	14	1842	1855
VfUg27769	1	p2	(AT)7	14	259	272
VfUg27772	1	p2	(CT)10	20	1361	1380
VfUg27778	1	p3	(TTG)5	15	413	427
VfUg27786	1	p2	(TC)7	14	299	312
VfUg27787	1	p2	(TC)7	14	299	312
VfUg27800	1	p3	(CCA)5	15	201	215
VfUg27802	1	p3	(ATA)5	15	1	15
VfUg27802	2	p3	(TAG)7	21	170	190
VfUg27827	1	p2	(CT)6	12	125	136
VfUg27843	1	p3	(TCT)5	15	273	287
VfUg27855	1	p3	(CCA)6	18	340	357
VfUg27856	1	p3	(CCA)6	18	120	137
VfUg27870	1	p2	(AC)8	16	36	51
VfUg27872	1	p3	(TTC)5	15	220	234
VfUg27873	1	p3	(TTC)5	15	220	234
VfUg27874	1	p3	(TTC)5	15	220	234
VfUg27875	1	p3	(TTC)5	15	220	234
VfUg27881	1	p2	(AG)6	12	34	45
VfUg27881	2	p3	(TGG)6	18	584	601
VfUg27882	1	p2	(AG)6	12	34	45
VfUg27882	2	p3	(TGG)6	18	584	601
VfUg27885	1	p3	(CAT)5	15	435	449
VfUg27885	2	p3	(TCT)5	15	2031	2045
VfUg27886	1	p3	(CAT)5	15	435	449
VfUg27886	2	p3	(TCT)5	15	1916	1930
VfUg27887	1	p3	(CAT)5	15	435	449
VfUg27888	1	p3	(CAT)5	15	435	449
VfUg27915	1	p2	(AG)8	16	55	70
VfUg27916	1	p2	(AG)8	16	55	70
VfUg27920	1	p2	(AT)8	16	48	63
VfUg27986	1	p2	(TC)6	12	42	53
VfUg28009	1	p2	(AT)10	20	179	198
VfUg28025	1	p3	(GAA)5	15	294	308
VfUg28026	1	p3	(GAA)5	15	294	308
VfUg28027	1	p3	(GAA)5	15	294	308
VfUg28028	1	p3	(GAA)5	15	294	308
VfUg28033	1	p3	(GAA)6	18	1	18
VfUg28033	2	p2	(AG)6	12	197	208
VfUg28079	1	p2	(AG)6	12	1559	1570
VfUg28080	1	p2	(AG)6	12	1527	1538
VfUg28091	1	p2	(AG)6	12	80	91
VfUg28097	1	p3	(CAC)7	21	181	201
VfUg28099	1	p2	(AG)8	16	351	366
VfUg28112	1	p2	(AT)7	14	50	63
VfUg28127	1	p2	(TC)9	18	3	20
VfUg28127	2	p2	(AT)7	14	3465	3478
VfUg28127	3	p3	(TTA)6	18	3738	3755
VfUg28128	1	p2	(AT)7	14	614	627
VfUg28128	2	p3	(TTA)6	18	887	904
VfUg28190	1	p3	(CCA)5	15	2847	2861
VfUg28207	1	p3	(TTG)7	21	2	22
VfUg28207	2	p2	(TC)6	12	262	273
[truncated: 4,282 more rows]
