# Supplementary material for: Fatty Acid Profile and Unigene-Derived Simple Sequence Repeat Markers in Tung Tree (Vernicia fordii)
Source: PLoS One. 2014 Aug 28;9(8):e105298. doi: 10.1371/journal.pone.0105298 (PMC4148264; doi:10.1371/journal.pone.0105298)
Supplement: Table S3 — The complete list of the frequency of identified SSR motifs in tung tree ( V. fordii ). (Microsoft Excel). (XLSX) [file pone.0105298.s004.xlsx]

## Sheet: Sheet1
Table S3. The complete list of the frequency of identified SSR motifs in tung tree (V. fordii).
Motif length	4	5	6	7	8	9	10	>10	Total
Di	-	-	1398	689	502	280	128	46	3043
Tri	-	1853	675	239	23	2	2	10	2804
Tetra	-	124	25	1					150
Penta	202	7							209
Hexa	130	15	6	2		2	1	4	160
Frequency of identified SSR motifs
Repeats	4	5	6	7	8	9	10	11	12	13	14	15	16	17	18	19	20	total
AC	-	-	37	13	11	8	3	2			1							75
AG	-	-	294	126	145	42	28	9	2									646
AT	-	-	183	93	58	53	21	5	2									415
CA	-	-	33	20	4	2	4	2	4									69
CG	-	-		2														2
CT	-	-	221	120	61	62	13	3										480
GA	-	-	158	81	53	27	22	5	1									347
GC	-	-	1															1
GT	-	-	13	12	11	5	1											42
TA	-	-	169	92	56	23	5	3										348
TC	-	-	251	108	90	39	27	6	1									522
TG	-	-	38	22	13	19	4											96
AAC	-	13	6	4														23
AAG	-	81	19	11														111
AAT	-	63	40	5	1													109
ACA	-	6	13	1														20
ACC	-	36	12	7				1										56
ACG	-	1																1
ACT	-	9	1															10
AGA	-	85	30	11	1													127
AGC	-	11	8	5														24
AGG	-	16	11	2														29
AGT	-	5		2														7
ATA	-	24	16	5														45
ATC	-	44	8	4														56
ATG	-	23	13	10														46
ATT	-	75	13	4	1													93
CAA	-	27	1															28
CAC	-	40	11	15	2													68
CAG	-	31	11	2	1													45
CAT	-	60	8	2														70
CCA	-	33	20	4	2				2									61
CCG	-	10	4	3	2													19
CCT	-	17	4	3														24
CGA	-	10	1		2								1					14
CGC	-	2	5	1														8
CGG	-	3	2	1														6
CGT	-	1																1
CTA	-	5	2							1							1	9
CTC	-	25	1	5														31
CTG	-	16	2	11														29
CTT	-	73	30	4														107
GAA	-	171	30	7	2													210
GAC	-	4	2	1	2							2						11
GAG	-	27	11	5														43
GAT	-	57	16	6		2	2											83
GCA	-	19	9	1														29
GCC	-	6	4	1														11
GCG	-	4	3	1														8
GCT	-	29	10															39
GGA	-	16	12	5	1													34
GGC	-	11	1	4	1													17
GGT	-	37	16	2														55
GTA	-	11	1															12
GTC	-	2		1														3
GTG	-	55	12	6	1													74
GTT	-	11	4	3	1													19
TAA	-	32	11	2														45
TAC	-	8	3	3														14
TAG	-	6	22	1														29
TAT	-	22	14	2	1													39
TCA	-	50	9	5														64
TCC	-	16	6	22														44
TCG	-	4	2															6
TCT	-	89	45	5														139
TGA	-	69	20	3														92
TGC	-	39	8	3					1									51
TGG	-	24	20	7														51
TGT	-	11	2	3														16
TTA	-	56	35	3														94
TTC	-	96	49	6	2													153
TTG	-	26	6	9				1										42
AAAG	-	4																4
AAAT	-	18																18
AACA	-	2																2
AAGA	-	3																3
AATA	-	4																4
AATT	-	1																1
ACAA	-	1																1
ACAG	-		2															2
ACAT	-	1																1
ACTC	-	2																2
AGAA	-	2																2
AGCT	-	1																1
AGGG	-	1																1
ATAG	-	1																1
ATCG	-	2																2
ATTA	-		1															1
ATTT	-	4																4
CAAA	-	1																1
CAAT	-	1																1
CCAG	-	4																4
CTCA	-	1																1
CTCC	-	1																1
CTTT	-	2																2
GAAA	-	3																3
GAAT	-	1																1
GAGG	-	1																1
GATC	-			1														1
GATT	-	2																2
GGTT	-	1																1
GTTT	-		1															1
TATC	-	1																1
TATG	-	1																1
TATT	-	1																1
TCAC	-	1																1
TCCA	-	2																2
TCTT	-	2																2
TGAA	-	2																2
TGGC	-	2																2
TGTA	-	5																5
TGTT	-		1															1
TTAA	-	3	11															14
TTAT	-	9																9
TTCT	-	5	2															7
TTGA	-	3																3
TTGG	-	1																1
TTGT	-		2															2
TTTA	-	9																9
TTTC	-	12	2															14
TTTG	-		3															3
AAAAC	1																	1
AAAAG	7																	7
AAAAT	5																	5
AAACC	1																	1
AAACT	1																	1
AAAGA	5																	5
AAAGG	12																	12
AAATA	2																	2
AAATC	1																	1
AACAA	1																	1
AACTC	1																	1
AAGAA	2																	2
AAGAG	2																	2
AAGCC	1																	1
AAGCT	1																	1
AAGGA		1																1
AAGTA	1																	1
AATAA	1																	1
AATAT	1																	1
AATTA	1																	1
ACAGA	1																	1
ACCAA	1																	1
ACCTA	1																	1
ACCTC	2																	2
ACTAA	1																	1
AGAAA	2																	2
AGAAG	2																	2
AGGAG	2																	2
AGGCG	2																	2
AGTTG	1	1																2
ATAAA	1																	1
ATAAT	1																	1
ATTTA	2																	2
ATTTT	8																	8
CAAAT	4																	4
CAAGG	1																	1
CAATT	2																	2
CATGC	1																	1
CCGAA	1																	1
CTAAA	1																	1
CTCTC	1																	1
CTCTT	2																	2
CTGGT	1																	1
CTTCT	2																	2
CTTTT	22																	22
GAAAA	5																	5
GAAAG	3																	3
GAACA		1																1
GAAGA	1																	1
GAGAA	2																	2
GAGAG	1																	1
GAGGT	1																	1
GATGA	1																	1
GATTG	1																	1
GATTT	2																	2
GGGAG	2																	2
GTAAC	1																	1
GTCTT	1																	1
GTTTT	4																	4
TAGCT	1																	1
TAGTT	4																	4
TATTA	1																	1
TCCAC	1																	1
TCTAA	1																	1
TCTCC	1																	1
TCTTC	1																	1
TCTTT	2																	2
TGAGT	1																	1
TGCTT	1																	1
TGGGC	1																	1
TGGTA	1																	1
TGGTC	1																	1
TGGTT	4																	4
TGTTC	1																	1
TGTTT	3																	3
TTAAA	1																	1
TTAGT		1																1
TTCCC	1	2																3
TTCTT	3																	3
TTGAA	1	1																2
TTGGA	1																	1
TTGGT	1																	1
TTGTA	1																	1
TTGTT	1																	1
TTTAA	2																	2
TTTAT	3																	3
TTTCA	1																	1
TTTCT	2																	2
TTTGT	1																	1
TTTTA	12																	12
TTTTC	8																	8
TTTTG	1																	1
AAAAAT	1																	1
AAACAA	1																	1
AAGAAA	1																	1
AAGCCA	1																	1
AAGGAA	1																	1
AAGGGA		1																1
AATCAC	1																	1
AATGGA			1															1
ACCAAA	1																	1
ACCATA	1																	1
ACGCCT	1																	1
ACTCTC	3																	3
AGAAAA	1																	1
AGAAAT		1																1
AGAGAT	1																	1
AGAGCC	1																	1
AGAGGA	1																	1
AGCAGT	1																	1
AGCTGA	3																	3
AGGTTC	1																	1
AGTCCA	1																	1
ATGTGC	1																	1
ATTTTC	1																	1
ATTTTT	3																	3
CAAAAC	1																	1
CAACGG	1																	1
CAAGTG	1																	1
CACCAT				1														1
CACCTT	1																	1
CACTAA	1																	1
CAGAGC	1																	1
CAGCAT	2																	2
CATCCA	1																	1
CCAAAC	1																	1
CCAAAT	1																	1
CCACCG	1																	1
CCATAG	1																	1
CCATGA	1																	1
CCCACA	5																	5
CCCACT	1																	1
CCCTAA	1																	1
CCGCCA	1																	1
CCGCTC	2																	2
CCTAAT	1																	1
CCTCTC	1																	1
CCTGAG	1																	1
CCTTCT	1																	1
CGCCAC	1																	1
CTATGA		1																1
CTCTAG	1																	1
CTGATT	1																	1
CTGCTA	1																	1
CTGTGG	2																	2
CTGTTG	1																	1
CTTACC			2															2
CTTCTG	2																	2
CTTGGC	2																	2
GAAAAC	2																	2
GAAAAT	1																	1
GAAAGA		1																1
GAAAGC	2																	2
GAACCC		2																2
GAATCG	1																	1
GAGAAC	1																	1
GAGGAA	1																	1
GATCAC	1																	1
GATCCA	1																	1
GATGAC	1																	1
GATGAG	2																	2
GATTCC	1																	1
GATTTC	2																	2
GATTTT	2																	2
GCAACA			2			2				2						2		8
GCATCT		1																1
GCTGTT	1																	1
GGAAGA	2																	2
GGCTTC				1			1											2
GGTGAG	1																	1
GGTGCG	1																	1
GGTGGA	2																	2
GTCCCT	1																	1
GTCGCC	1																	1
GTCTCA	1																	1
GTGATG	1																	1
GTGCCA	1																	1
GTGGAG	1																	1
GTGGCA	3																	3
GTTCTG	1																	1
GTTTCT	1																	1
TAACAC			1															1
TCCCAG	1																	1
TCGCCG	1																	1
TCTCAT	1																	1
TCTGAA	1																	1
TCTGCT		4																4
TCTGGA	1																	1
TCTGGT	1																	1
TCTGTA	1																	1
TCTGTC		4																4
TGACCC	1																	1
TGCAGG	2																	2
TGCTAT	2																	2
TGGTTG	1																	1
TGTCTC	2																	2
TTAAAC	2																	2
TTCACA	1																	1
TTCACT	2																	2
TTCTAA	2																	2
TTGGTT	1																	1
TTGTGG	1																	1
TTTATT	1																	1
TTTTAA	1																	1
TTTTGA	2																	2
Frequency of classified repeat types (considering sequence complementary)
Repeats	4	5	6	7	8	9	10	11	12	13	14	15	16	17	18	19	20	total
AC/GT	-	-	121	67	39	34	12	4	4		1							282
AG/CT	-	-	924	435	349	170	90	23	4									1995
AT/AT	-	-	352	185	114	76	26	8	2									763
CG/CG	-	-	1	2														3
AAC/GTT	-	94	32	20	1			1										148
AAG/CTT	-	595	203	44	5													847
AAT/ATT	-	272	129	21	3													425
ACC/GGT	-	225	91	41	5			1	2									365
ACG/CGT	-	22	5	2	4							2	1					36
ACT/AGT	-	44	29	6						1							1	81
AGC/CTG	-	145	48	22	1				1									217
AGG/CCT	-	117	45	42	1													205
ATC/ATG	-	303	74	30		2	2											411
CCG/CGG	-	36	19	11	3													69
AAAC/GTTT	-	4	7															11
AAAG/CTTT	-	33	4															37
AAAT/ATTT	-	45																45
AACC/GGTT	-	2																2
AATC/ATTG	-	6																6
AATG/ATTC	-	3																3
AATT/AATT	-	4	12															16
ACAG/CTGT	-		2															2
ACAT/ATGT	-	7																7
ACTC/AGTG	-	4																4
AGAT/ATCT	-	2																2
AGCC/CTGG	-	6																6
AGCT/AGCT	-	1																1
AGGG/CCCT	-	3																3
ATCC/ATGG	-	2																2
ATCG/ATCG	-	2		1														3
AAAAC/GTTTT	12																	12
AAAAG/CTTTT	58																	58
AAAAT/ATTTT	32																	32
AAACC/GGTTT	7																	7
AAACT/AGTTT	7	1																8
AAAGC/CTTTG	1																	1
AAAGG/CCTTT	15	1																16
AAAGT/ACTTT	1																	1
AAATC/ATTTG	7																	7
AAATG/ATTTC	1																	1
AAATT/AATTT	6																	6
AACAG/CTGTT	2	1																3
AACCG/CGGTT	1																	1
AACCT/AGGTT	1																	1
AACGT/ACGTT	1																	1
AACTC/AGTTG	3	1																4
AAGAC/CTTGT	1																	1
AAGAG/CTCTT	12																	12
AAGCC/CTTGG	1																	1
AAGCT/AGCTT	2																	2
AAGGC/CCTTG	1																	1
AAGGG/CCCTT	1	2																3
AATAC/ATTGT	1																	1
AATAT/ATATT	3																	3
AATCC/ATTGG	2																	2
AATCT/AGATT	1																	1
AATTC/AATTG	3	1																4
ACCAG/CTGGT	2																	2
ACCAT/ATGGT	1																	1
ACCTC/AGGTG	3																	3
ACTCC/AGTGG	1																	1
AGAGG/CCTCT	5																	5
AGATG/ATCTC	1																	1
AGCCC/CTGGG	1																	1
AGGCG/CCTCG	2																	2
AGGGG/CCCCT	2																	2
ATGCC/ATGGC	1																	1
AAAAAC/GTTTTT	1																	1
AAAAAG/CTTTTT	2																	2
AAAAAT/ATTTTT	5																	5
AAAACC/GGTTTT	3																	3
AAAACG/CGTTTT	2																	2
AAAAGG/CCTTTT	1																	1
AAAATC/ATTTTG	4																	4
AAAATG/ATTTTC	2																	2
AAAATT/AATTTT	1																	1
AAACAG/CTGTTT	1																	1
AAACCC/GGGTTT	1																	1
AAACTT/AAGTTT	2																	2
AAAGAG/CTCTTT		1																1
AAAGCC/CTTTGG	1																	1
AAAGCG/CGCTTT	2																	2
AAAGGG/CCCTTT		1																1
AAAGTG/ACTTTC	2																	2
AAATAG/ATTTCT		1																1
AAATCC/ATTTGG	1																	1
AAATCG/ATTTCG	2																	2
AAATGG/ATTTCC			1															1
AACACT/AGTGTT	1		1															2
AACAGC/CTGTTG	2		2			2				2						2		10
AACCAC/GGTTGT	2																	2
AACCAG/CTGGTT	2																	2
AACCAT/ATGGTT	1																	1
AACCCG/CGGGTT		2																2
AACCCT/AGGGTT	1																	1
AACCTG/AGGTTC	1																	1
AACGAG/CGTTCT	1																	1
AACGGC/CCGTTG	1																	1
AAGAGG/CCTCTT	4																	4
AAGCAG/CTGCTT	2	4																6
AAGCCG/CGGCTT				1			1											2
AAGCTG/AGCTTC	3																	3
AAGGAG/CCTTCT	1																	1
AAGGCC/CCTTGG	2																	2
AAGGGT/ACCCTT			2															2
AAGGTG/ACCTTC	1																	1
AAGTCC/ACTTGG	1																	1
AAGTGC/ACTTGC	1																	1
AATAGC/ATTGCT	2																	2
AATCAC/ATTGTG	1																	1
AATCAG/ATTCTG	1																	1
AATCCT/AGGATT	1																	1
AATCGG/ATTCCG	2																	2
AATCTG/AGATTC	1																	1
AATGAG/ATTCTC	1																	1
AATGTG/ACATTC	1																	1
AATTAG/AATTCT	2																	2
ACACCC/GGGTGT	5																	5
ACAGAG/CTCTGT	2	4																6
ACAGAT/ATCTGT	1																	1
ACAGCC/CTGTGG	2																	2
ACAGGG/CCCTGT	1																	1
ACATCC/ATGTGG	1																	1
ACATGC/ATGTGC	1																	1
ACCATC/ATGGTG	1			1														2
ACCATG/ATGGTC	1																	1
ACCCGC/CGGGTG	1																	1
ACCCTC/AGGGTG	1																	1
ACCCTG/AGGGTC	1																	1
ACCGCC/CGGTGG	3																	3
ACCTCC/AGGTGG	3																	3
ACCTGC/AGGTGC	2																	2
ACGATC/ATCGTG	1																	1
ACGATG/ATCGTC	1																	1
ACGCCT/AGGCGT	1																	1
ACGGCG/CCGTCG	2																	2
ACTATG/AGTCAT		1																1
ACTCCC/AGTGGG	1																	1
ACTCTC/AGAGTG	3																	3
ACTGAG/AGTCTC	1																	1
ACTGCC/AGTGGC	3																	3
ACTGCT/AGCAGT	2																	2
ACTGGC/AGTGCC	1																	1
ACTGGG/AGTCCC	1																	1
AGAGAT/ATCTCT	1																	1
AGAGCC/CTCTGG	2																	2
AGAGCT/AGCTCT	1																	1
AGAGGG/CCCTCT	1																	1
AGATCC/ATCTGG	2																	2
AGATGC/ATCTGC		1																1
AGCATC/ATGCTG	2																	2
AGCCAT/ATGGCT	1																	1
AGCCTG/AGGCTC	1																	1
AGCGGG/CCCGCT	2																	2
AGGATG/ATCCTC	2																	2
